# Supplementary material for: morFeus: a web-based program to detect remotely conserved orthologs using symmetrical best hits and orthology network scoring
Source: BMC Bioinformatics. 2014 Aug 6;15(1):263. doi: 10.1186/1471-2105-15-263 (PMC4137093; doi:10.1186/1471-2105-15-263)
Supplement: Supplementary file 1 — Additional file 1: morFeus.tar.gz contains the source code as submitted to sourceforge.net. (ZIP 63 KB) [file 12859_2014_6537_MOESM1_ESM.zip]

Archive with 1 entries (1 files):
- 8087020111302190_add3.gz
