# Supplementary material for: morFeus: a web-based program to detect remotely conserved orthologs using symmetrical best hits and orthology network scoring
Source: BMC Bioinformatics. 2014 Aug 6;15(1):263. doi: 10.1186/1471-2105-15-263 (PMC4137093; doi:10.1186/1471-2105-15-263)
Supplement: Supplementary file 3 — Additional file 3: Table S1: Randomly chosen datasets from morFeus that were used for testing different functions (c.1 – c.22) for fitting clusters levels. Table S3. All hits identified in the initial BLAST search with S. pombe Apc13. Positively identified orthologs are color-coded in bright red, the false negative hit from S. purpuratus is highlighted in dark red, false positive hits are highlighted in dark green. Table S5. Recall, Precision, Accuracy and F1-score of morFeus, HomoloGene and Inparanoid in comparison to each other. Table S6. original data of the comparison of morFeus to HomoloGene. Table S7. original data of the comparison of morFeus to Inparanoid. Table S8. original data of the comparison of HomoloGene to Inparanoid. Table S9. original data of the comparison of Inparanoid to HomoloGene. Table S10. additional annotation of orthologs by morFeus for HomoloGene groups; TP = true positive ortholog identification by morFeus; FP = false positive ortholog identification by morFeus. Table S11. Original data from morFeus searches of remotely conserved COX assembly factors. The Precision was calculated for each morFeus search. Table S13. original data of the comparison of morFeus and Ortho-Profile on 184 remotely conserved, mitochondrial proteins from fission and budding yeast [22]. (XLSX 709 KB) [file 12859_2014_6537_MOESM3_ESM.xlsx]

## Sheet: Table S1 Eval. mathem. Model
jobid	(c.1)	(c.2)	(c.3)	(c.4)	(c.5)	(c.6)	(c.7)	(c.8)	(c.9)	(c.10)	(c.11)	(c.12)	(c.13)	(c.14)	(c.15)	(c.16)	(c.17)	(c.18)	(c.19)	(c.20)	(c.21)	(c.22)
NP_595754.1-08061055	0	0	0	0	0	0	0	0	0	0	0	0	0
XP_004075785.1-03312205	0.181699	0.0816081	0.261487	0.407927	0.459813	0.479122	0.486749	0.489876	0.491185	0.49174	0.491976	0.492077	0.155856	0.100314	0.0691838	0.0321707	0.0131059	0
NP_588569-02041359	0.0668896	0.0502428	0.0576011	0.120077	0.148302	0.159679	0.164334	0.166242	0.167024	0.167345	0.167476	0.167529	0.0493385	0.0417817	0.0202993	0.012085	0
NP_012109.1-03211107	0.0766158	0.103093	0.143554	0.247173	0.314181	0.353884	0.377012	0.390584	0.39867	0.403557	0.406547	0.408394	0.0909172	0.0670193	0.0518921	0.0240551	0.00138833	0.000209532	0
XP_003961181.1-04021017	0.0478492	0.0678483	0.0815112	0.0756472	0.101582	0.140443	0.178692	0.212956	0.242759	0.268455	0.290619	0.30984	0.0678844	0.043931	0.0195092	0.00568155	0.0037537	0
NP_014153.1-04151744	0.0729728	0.084347	0.0871141	0.152784	0.214424	0.252249	0.279511	0.303328	0.326164	0.348238	0.369005	0.387899	0.0793424	0.0702178	0.0637941	0.0594728	0.0569329	0.017064	0.0161297	0.0100126	0.00904974	0.00701172
XP_002143106.1-04181010	0.113145	0.0951735	0.156456	0.100847	0.139332	0.170863	0.18844	0.197898	0.203042	0.205936	0.207685	0.208883	0.108151	0.0887114	0.0701063	0.0651424	0.032513	0.0296279	0.0210821	0.0188314	0.0117181	0.00816694
NP_014801.1-04070035	0.204061	0.119426	0.252216	0.38475	0.41893	0.427606	0.429806	0.430342	0.43048	0.430561	0.430673	0.43084	0.181547	0.0994385	0.090353	0.0454817	0.0376219	0.013109	0.00126883	0
NP_012649.3-03041120	0.154084	0.122958	0.189116	0.244451	0.263707	0.27698	0.287452	0.295744	0.302381	0.307844	0.312517	0.31668	0.143675	0.127193	0.088452	0.0764116	0.0464202	0.0415195	0.00651154	0.00521115	0.00210872	0
NP_985887.1-04062055	0.148026	0.112659	0.124115	0.179302	0.233832	0.260253	0.2728	0.278832	0.281762	0.283195	0.283899	0.284246	0.111537	0.101449	0.0784154	0.045954	0.0100411	0.000452521	0
XP_720490.1-08021806	0.140833	0.0469862	0.0807581	0.170786	0.240315	0.289966	0.324215	0.347545	0.363409	0.374223	0.381621	0.386699	0.0656552	0.00751856	0
XP_001659370.1-03251116	0.153694	0.111279	0.192901	0.22524	0.227633	0.227179	0.226741	0.226619	0.226838	0.227393	0.22827	0.229455	0.14458	0.0765865	0.0339927	0
NP_013424.1-03181545	0.0410404	0.0352192	0.188052	0.102021	0.0437003	0.0445191	0.0674867	0.0862543	0.100211	0.110684	0.118683	0.124881	0.134435	0.0416602	0.0315008	0.0292667	0.0178252	0.00730807	0.00606794	0.00416306	0.00157955	0.000272036
XP_501239.1-03251144	0.0186651	0.0214897	0.172892	0.118071	0.0833071	0.0547154	0.0334134	0.023705	0.0273388	0.0358451	0.0440954	0.0510162	0.144655	0.0762705	0.0149445	0.00157813	0.000514669	0
NP_013424.1-03181542	0.0433727	0.0454531	0.225285	0.199691	0.176933	0.157198	0.140033	0.125004	0.111791	0.100166	0.0899571	0.0810411	0.201253	0.148022	0.0915992	0.0568977	0.0356392	0.0209867	0.0118737	0.00683487	0.003691	0.00130548
XP_001818863.1-04081256	0.186958	0.0964279	0.273475	0.377706	0.418027	0.439656	0.453901	0.46461	0.473386	0.480972	0.487731	0.493847	0.169561	0.12126	0.086473	0.0675402	0.041196	0.0332308	0.0229168	0
NP_595754.1-07261818	0.0950381	0.110419	0.131559	0.116501	0.119253	0.120226	0.120002	0.119667	0.119668	0.120172	0.121237	0.122866	0.122193	0.101285	0.0691938	0.0383792	0.0197375	0.0176092	0.0115988	0.00471982	0.00331527	0
NP_983251.1-03251118	0.0175026	0	0.113349	0.0131275	0.0505154	0.0872932	0.107949	0.119479	0.125914	0.129509	0.131519	0.132644	0.0748253	0
XP_002137030.1-05081420	0.0131478	0.0227536	0.0963493	0.0288178	0.048613	0.0549012	0.0567052	0.0572364	0.0573969	0.0574464	0.0574618	0.0574667	0.0624999	0.0157259	0.00270875	0.00202797	0.000369628	0
NP_593455.1-03061120	0.212037	0.157793	0.18427	0.339867	0.408144	0.432688	0.442066	0.445862	0.447482	0.448229	0.448623	0.448878	0.171248	0.123006	0.0758062	0.0720858	0.0603794	0.0558742	0.046266	0.0432739	0.0385999	0.0322015
NP_595754.1-06231140	0	0	0	0	0	0	0	0	0	0	0	0	0
NP_012022-02241910	0.0802372	0.0504614	0.0585844	0.106644	0.177998	0.226516	0.257823	0.27782	0.290688	0.299078	0.304626	0.308345	0.0524849	0.0477877	0.0434329	0.0417322	0.0380959	0.0177205	0.0071265	0.00622339	0.00438898	0.00325884
NP_651762.1-03292103	1.74144e-07	0	0.0752535	0.0695583	0.063861	0.058164	0.0524702	0.0467822	0.0411026	0.0354341	0.0297793	0.0241407	0.0532072	0
XP_003038209.1-04111040	0.0742212	0.0666143	0.19343	0.141352	0.097487	0.0738504	0.0822165	0.110224	0.142839	0.174603	0.203945	0.230509	0.172023	0.0462627	0.0160919	0.0113397	0.00768152	0
NP_595754.1-03051456			0.609591	0.761225	0.800002	0.815676	0.823573	0.827863	0.830252	0.831595	0.832351	0.832778			1.02161e-14	1.15441e-14	0
NP_013829.1-08091453	0.0691157	0.0895688	0.126123	0.0998211	0.0915986	0.0936165	0.102529	0.115073	0.128819	0.14238	0.1551	0.16673	0.12285	0.0798553	0.0397848	0.0356477	0.0286004	0.0277936	0.0225946	0.0134911	0.0101041	0.00972508
NP_593947.1-03182153	0.243524		0.336306	0.374548	0.379084	0.381522	0.384382	0.387802	0.391716	0.396034	0.400669	0.405533	0.236433	0.129243	0.0642714	0.00552646	0
NP_010559.3-06140940	0.101431	0.0985769	0.115414	0.135088	0.132687	0.128409	0.125724	0.125188	0.126818	0.130445	0.135801	0.142575	0.104005	0.0994578	0.0402395	0.0299474	0.0247579	0.0124149	0.0114802	0.00837103	0.00609867	0.00508616
NP_595754.1-03081157	0	0	0	0	0	0	0	0	0	0	0	0	0
NP_002333.1-04111956	0.193975	0.152876	0.236844	0.314116	0.328905	0.332406	0.334087	0.335671	0.337462	0.339503	0.341784	0.344285	0.179106	0.0762203	0.0568056	0.0398947	0
NP_012649.3-04222003	0.177477		0.390116	0.580826	0.614062	0.621	0.622677	0.62311	0.623226	0.623258	0.623267	0.623269	0.164464	0.0726429	0.0666747	0.0629835	0.0458437	0.0241863	0.00816141	0.00703246	0.00480916	0.0039809
XP_002936026.1-03312222	0.0693355	0.091643	0.0949354	0.113974	0.134761	0.153937	0.172205	0.190303	0.208472	0.22656	0.244247	0.261205	0.0874105	0.0735298	0.0383747	0.0331698	0.0315786	0.0268236	0.0254387	0.0239759	0.0162137	0.012089
XP_720490.1-08131550	0.140833	0.0469862	0.0807581	0.170786	0.240315	0.289966	0.324215	0.347545	0.363409	0.374223	0.381621	0.386699	0.0656552	0.00751856	0
XP_002571527.1-04102138	0.106296	0.134087	0.147549	0.149597	0.151759	0.166741	0.192357	0.222656	0.253386	0.28234	0.308578	0.331841	0.128933	0.104427	0.0572903	0.0294155	0.0254666	0.00566058	0.00385164	0
XP_720772.1-05161152	0.173347	0.104222	0.278045	0.416742	0.461689	0.475557	0.480015	0.481482	0.48197	0.482133	0.482188	0.482207	0.153225	0.120882	0.109369	0.0172014	0.0143927	0.00634546	0.00434261	0
XP_003144441.1-05251640	0.00684232	0.0114219	0.229128	0.152179	0.0954593	0.0539131	0.024767	0.0143256	0.0247988	0.0360879	0.0448797	0.0514458	0.173295	0.0488258	0
NP_509917.1-03191525	0.0568634	0.0280429	0.056141	0.0775419	0.106857	0.115038	0.117405	0.118111	0.118325	0.118392	0.118412	0.118419	0.033292	0.025112	0.0173242	0.0126299	0.00864946	0
NP_011878-02241918	0.115842	0.0474481	0.194885	0.311635	0.341423	0.350323	0.353205	0.354173	0.354503	0.354617	0.354657	0.35467	0.0926376	0.0650879	0.050852	0.018817	0.0153577	0.00200455	0
NP_595754.1-05121510	0	0	0.0622311	0.187926	0.245483	0.270608	0.28161	0.286461	0.288608	0.289561	0.289984	0.290172	0
NP_013424.1-03181557	0.0524733	0.00637679	0.0850983	0.0122015	0.0664784	0.108986	0.141061	0.16478	0.182134	0.194779	0.203984	0.210687	0.0544478	0.00616121	7.45145e-05	0
XP_003972673.1-03312209	0.149784	0.0691803	0.154196	0.25895	0.284393	0.290978	0.292774	0.293278	0.293422	0.293464	0.293476	0.293479	0.113307	0.0314842	0.021461	0
NP_013829-02061451	0.0954019	0.0456276	0.0678124	0.187344	0.270102	0.32205	0.355329	0.377628	0.393362	0.40507	0.414247	0.421807	0.0585096	0.0420981	0.0358683	0.0217847	0.0148806	0.00766256	0.00322453	0.000384093	0
XP_960513.1-03211313	0.0690177	0.0341098	0.113203	0.157305	0.16203	0.162583	0.162651	0.162659	0.16266	0.16266	0.16266	0.16266	0.0577265	0.0333202	0
NP_110438.1-04071941	0.227734		0.360895	0.379127	0.383034	0.387631	0.393424	0.400272	0.407999	0.416423	0.425372	0.434682	0.225727	0.163483	0.00829222	0
XP_004199541.1-04181023	0.158679		0.24985	0.234931	0.227794	0.220991	0.214145	0.207256	0.20035	0.193449	0.186577	0.179757	0.221142	0.184633	0.0482213	0.00248968	7.90374e-05	0
XP_457914.1-03271146	0.0518026	0	0.00865119	0.0489857	0.102024	0.148992	0.189351	0.223273	0.251354	0.274373	0.293133	0.308372	0.00605763	0
XP_445882.1-03201237	0.0295342	0.0298579	0.167639	0.122583	0.104912	0.0892163	0.074029	0.0601462	0.0483097	0.0392213	0.0335731	0.0316725	0.139507	0.101512	0.0428872	0.0060547	0.0022969	0.00157479	0.00126415	0.000286306	0
NP_012649-03011329	0.162951	0.0942539	0.0972361	0.22472	0.338168	0.40459	0.44192	0.463351	0.476155	0.484116	0.489238	0.492623	0.0934356	0.0809089	0.0553225	0.0526826	0.0473258	0.0334883	0.0310685	0.0237184	0.0145482	0.0126202
XP_003690839.1-07301710	0.170853	0.129902	0.170081	0.161954	0.239627	0.305098	0.351489	0.383399	0.405315	0.42048	0.431081	0.438567	0.13374	0.115915	0.0474733	0.0269949	0.0180379	0
NP_596092.1-03291423	0.150332	0.0873098	0.113763	0.213418	0.264822	0.28738	0.297336	0.301771	0.303757	0.304649	0.30505	0.30523	0.0925759	0.0210517	0
NP_011878-02241919	0.115842	0.0474481	0.194885	0.311635	0.341423	0.350323	0.353205	0.354173	0.354503	0.354617	0.354657	0.35467	0.0926376	0.0650879	0.050852	0.018817	0.0153577	0.00200455	0
NP_013236.1-08021530	0.0486818	0.0427816	0.0531438	0.0995553	0.138309	0.15564	0.16304	0.166177	0.167504	0.168066	0.168304	0.168404	0.0397591	0.0218924	0
NP_588569.1-06030016	0.0179803	0	0.0560193	0.0305853	0.0527357	0.0582659	0.0596474	0.0599927	0.060079	0.0601006	0.060106	0.0601074	0.0320302	0
NP_595754.1-03041705			0.609591	0.761225	0.800002	0.815676	0.823573	0.827863	0.830252	0.831595	0.832351	0.832778			1.02161e-14	1.15441e-14	0
NP_006092.1-08022058	0.101186	0.0704241	0.0845207	0.107695	0.199143	0.281233	0.346083	0.395308	0.432206	0.459901	0.480873	0.496963	0.0769643	0.0687948	0.0424303	0.0404441	0.0292805	0.0259678	0.0242765	0.0196771	0.00852402	0.00306632
XP_716041.1-03312157	0.0792482	0.00256585	0.0368416	0.141634	0.185983	0.205342	0.214996	0.221081	0.226032	0.230795	0.235711	0.240882	0.026189	0.000765513	0
XP_001627526.1-03181348	0.0425199	0.0365253	0.174632	0.118947	0.0724479	0.0424578	0.0480281	0.0740734	0.101901	0.12777	0.151194	0.17231	0.153574	0.0380842	0.0255557	0.0185381	0.0118987	0
NP_012404.1-04072117	0.106912	0.0431532	0.125718	0.324144	0.430878	0.480142	0.503095	0.514389	0.520234	0.523373	0.525104	0.526075	0.0720977	0.0490801	0.0459827	0.0182507	0.0166389	0.0105073	0.00972693	0.00846866	0.00654687	0.00353607
NP_010364.1-03211308	0.189575	0.102355	0.14467	0.290103	0.368203	0.412653	0.440882	0.459901	0.473092	0.482397	0.489038	0.493825	0.128809	0.0672337	0.0598823	0.0410035	0.0318637	0.0215761	0.0144778	0
NP_595754.1-07261936	0	0	0	0	0	0	0	0	0	0	0	0	0
XP_003683582.1-04062134	0.165047	0.146143	0.243308	0.172196	0.159844	0.186888	0.223099	0.255619	0.281855	0.302259	0.317929	0.329926	0.198941	0.126679	0.110166	0.0299664	0.0225212	0.0137565	0
NP_595172.2-01152026	0.108263	0.098739	0.162132	0.113333	0.128383	0.182596	0.236922	0.280987	0.314392	0.339095	0.357236	0.370571	0.139981	0.0842546	0.0307554	0.0150896	0
NP_509917.1-05241610	0.0568634	0.0280429	0.056141	0.0775419	0.106857	0.115038	0.117405	0.118111	0.118325	0.118392	0.118412	0.118419	0.033292	0.025112	0.0173242	0.0126299	0.00864946	0
NP_594955.2-03291402	0.163945	0.128613	0.15752	0.252767	0.280143	0.28691	0.28863	0.289075	0.289191	0.289222	0.28923	0.289232	0.137523	0.0790881	0.011389	0.008017	0
XP_002473606.1-03242109	0.0816399	0.0332145	0.206038	0.326957	0.354981	0.362077	0.363964	0.364478	0.364621	0.364661	0.364672	0.364675	0.0665798	0.0112692	0
NP_595754.1-03081210	0	0	0.0622311	0.187926	0.245483	0.270608	0.28161	0.286461	0.288608	0.289561	0.289984	0.290172	0
XP_713271.1-03240016	0.10954	0.0485621	0.0839876	0.235732	0.33133	0.392716	0.432437	0.458032	0.47457	0.485343	0.492427	0.497127	0.0635271	0.0448715	0.0400442	0.0122176	0.00855765	0.00357369	0
XP_001841277.1-04072030	0.0984538	0.0618756	0.133627	0.278098	0.352907	0.38929	0.407718	0.417552	0.423088	0.426411	0.428585	0.430175	0.0792459	0.0668322	0.0595364	0.0557848	0.0282447	0.0254773	0.0145979	0.0132068	0.0106966	0.00292428
NP_594064.1-08131610	0.050868	0.0570723	0.184456	0.135972	0.0943405	0.0672675	0.0599751	0.0675208	0.0800375	0.0926245	0.103908	0.113706	0.169085	0.0768341	0.0450099	0.0389287	0.032356	0.0217824	0.0104669	0.0075239	0.00462865	0.00173467
XP_714688.1-04062103	0.10626	0.128873	0.154041	0.147459	0.144086	0.149305	0.163874	0.182772	0.20189	0.219236	0.234163	0.246665	0.13776	0.104235	0.0551031	0.0197947	0
XP_001200130.2-04061924	0.0584593	0.058719	0.153693	0.0795796	0.0617948	0.0833068	0.111099	0.137022	0.160196	0.180779	0.199047	0.215271	0.116264	0.0602413	0.0528417	0.0505384	0.047789	0.041488	0.0259581	0.0203203	0.0187991	0.0160678
NP_013304.1-03211211	0.0826271	0.0794735	0.184919	0.328757	0.398358	0.441199	0.473939	0.50133	0.524715	0.54465	0.561571	0.575908	0.0815768	0.0752355	0.0542858	0.0272702	0.016686	0.00883752	0.00597487	0
XP_004074876.1-03301840	0.0531546	0.0471523	0.0612231	0.0585556	0.0814903	0.108359	0.135676	0.161118	0.183898	0.203974	0.221593	0.237084	0.0534289	0.0411679	0.0303969	0.0154543	0.0139878	0.0124092	0.0098625	0.0071846	0.0018809	0
NP_595636-01131510	0.0299986	0.0439361	0.151738	0.0837052	0.04917	0.0714751	0.107859	0.140836	0.168791	0.192254	0.212015	0.228799	0.133392	0.0316146	0.0102386	0.00221136	0
NP_011663.3-04091632	0.0315851	0.0270244	0.207032	0.139862	0.082033	0.0403254	0.0307521	0.0476113	0.0650509	0.0787412	0.0890076	0.0966137	0.175457	0.0440967	0.0211843	0.0182814	0.0145466	0.00666579	0
XP_461774.1-04011534	0.0554177	0.0734863	0.144343	0.0911318	0.0794212	0.0963691	0.119715	0.141937	0.161755	0.179235	0.194658	0.208293	0.125418	0.073846	0.0202451	0.0121867	0.00969684	0.00701303	0.00495152	0
NP_012022-02241814	0.17736	0.106893	0.112318	0.21045	0.308873	0.370149	0.406755	0.428751	0.442257	0.450754	0.456223	0.45981	0.101871	0.0844801	0.0680089	0.0582723	0.0533258	0.0484865	0.0317378	0.0237131	0.011417	5.17256e-05
XP_003997971.1-04151645	0.0717463	0.0793888	0.0825166	0.120937	0.174587	0.208256	0.227746	0.239036	0.245653	0.249561	0.251872	0.253229	0.0784862	0.0666603	0.0626539	0.0599486	0.0160153	0.0110274	0.00949128	0.00690465	0.00648616	0.00598965
XP_001222656.1-03291437	0.0243897	0.0288812	0.0339665	0.104486	0.178382	0.240548	0.293004	0.33784	0.376537	0.410098	0.439238	0.46452	0.0285202	0.0167704	0.00545148	0
NP_588569.1-08071759	0.0447359	0.0458052	0.0897523	0.0578245	0.0926542	0.128714	0.157199	0.180003	0.198931	0.215063	0.229006	0.241121	0.0711344	0.031618	0
NP_012974.1-04161208	0.0694984	0.0573991	0.240509	0.14481	0.0785161	0.0639031	0.0891716	0.119017	0.144937	0.166465	0.184299	0.199193	0.0687239	0.0430209	0.038395	0.0331723	0.0269523	0.0179326	0
XP_001834284.1-04062011	0.0938503	0.0521312	0.132241	0.187435	0.220318	0.250879	0.276905	0.297595	0.313494	0.325528	0.334589	0.341417	0.0784033	0.0703259	0.0291524	0.0248861	0.0155928	0.00552997	0.00317521	0
NP_595754.1-03081206	0	0	0	0	0	0	0	0	0	0	0	0	0
NP_013236.1-04181501	0.0486818	0.0427816	0.0531438	0.0995553	0.138309	0.15564	0.16304	0.166177	0.167504	0.168066	0.168304	0.168404	0.0397591	0.0218924	0
NP_443097.1-03251526	0.0567941	0.0609379	0.0769314	0.0803831	0.136121	0.188818	0.231811	0.265661	0.291967	0.312362	0.328243	0.340718	0.071825	0.0482601	0.0428982	0.0380277	0.0158425	0.00682915	0.00475489	0
NP_491539.1-09051601	0.118746	0.0549314	0.156444	0.255726	0.314969	0.351939	0.376063	0.393016	0.405923	0.41645	0.425468	0.433436	0.0985009	0.0788094	0.0477705	0.0231238	0
NP_012531.1-04151510	0.156664	0.057134	0.171393	0.32094	0.415325	0.48091	0.526643	0.558423	0.580648	0.596416	0.607809	0.616199	0.114556	0.0606695	0.0484666	0.0413013	0.0325572	0.0291172	0.025192	0.0201348	0.00204226	0
XP_002599452.1-03211224	0.0270954	0.0322336	0.081055	0.0342083	0.0673729	0.118141	0.164934	0.206176	0.241848	0.272293	0.298019	0.319612	0.0756109	0.0261654	0.0136305	0.0126181	0.011517	0.0102813	0.00791941	0.00620336	0.00259661	0
XP_001387544.2-08021743	0.07835	0.0579055	0.235892	0.324306	0.339575	0.34382	0.346507	0.349246	0.3523	0.355683	0.359357	0.363279	0.0711864	0.0439658	0.0358948	0.00991272	0
NP_013577.1-03210158	0.106042	0.0586164	0.0893914	0.161181	0.173286	0.175476	0.175897	0.175981	0.175998	0.176001	0.176002	0.176002	0.0750548	0.028566	0.0224041	0.00621885	0.00474555	0.00232702	0
NP_079390.3-08071016	0.11037	0.12013	0.166615	0.140737	0.130467	0.128531	0.131601	0.13703	0.142968	0.148438	0.153063	0.156793	0.153966	0.117564	0.086035	0.0681958	0.0359327	0.0175434	0.00413387	0
XP_795397.1-03262045	0.0501382	0.0584159	0.0712192	0.0878328	0.154787	0.21244	0.2581	0.294383	0.323681	0.347723	0.367716	0.384523	0.0667075	0.0434084	0.0283736	0.0142541	0.0111878	0.00954049	0.00420851	0.00255536	0
XP_004195018.1-03191542			0.762658	0.824125	0.831723	0.833022	0.833271	0.833321	0.833331	0.833333	0.833333	0.833333		5.35723e-15	6.61978e-15	1.20461e-14	0
NP_010609.1-03232043	0.197664	0.100351	0.252849	0.489498	0.590511	0.628415	0.643611	0.650175	0.653159	0.654561	0.655234	0.655561	0.165732	0.0747106	0.0686719	0.0606041	0.0388814	0.0191511	0.0137996	0.00385376	0
NP_631876.1-03051239	0.155002		0.341327	0.446202	0.468629	0.474582	0.476707	0.47794	0.479018	0.480129	0.481319	0.482594	0.147051	0.111843	0.0936869	0.0641879	0.0374086	0.0251902	0.0154649	0
NP_000172.2-04011359	0.164449	0.0482734	0.310859	0.399083	0.41551	0.418818	0.419502	0.419644	0.419674	0.41968	0.419681	0.419682	0.153895	0.0970601	0.0478035	0
XP_002735371.1-04072110	0.239336		0.68021	0.786497	0.797302	0.798811	0.799047	0.799086	0.799092	0.799093	0.799094	0.799094	0.237935	0.170359	0.119062	0.0839536	0.0497514	0.0373434	0.0214658	0.00659584	0.00214459	0
NP_595754.1-08071801	0	0	0	0	0	0	0	0	0	0	0	0	0
XP_003088040.1-03292224	0.0932713	0.0929841	0.207796	0.18298	0.157377	0.134759	0.116855	0.105473	0.101867	0.105754	0.115344	0.12845	0.185354	0.0548361	0.0437278	0.0228566	0.0157899	0
XP_003646388.1-03201222	0.0570445	0.0665354	0.0743888	0.101864	0.126843	0.144948	0.160489	0.174935	0.188356	0.200522	0.211283	0.220624	0.0645942	0.0498735	0.00361498	0.00182619	0
XP_002171443.1-04011401	0.0570962	0.0193281	0.109689	0.0235044	0.0401918	0.0708244	0.0984779	0.12274	0.143701	0.161612	0.176798	0.189609	0.0698179	0.0118785	0.00375276	0.000490314	2.01973e-05	0
XP_003868793.1-04062144	0.0952241	0.0945715	0.254571	0.222839	0.197814	0.175897	0.156584	0.139975	0.126232	0.11546	0.107649	0.102649	0.233243	0.160146	0.0907879	0.0764962	0.0693453	0.0620031	0.0536869	0.0258515	0.0164086	0
NP_506888.2-03211330	0.156664		0.248645	0.258856	0.259075	0.25908	0.25908	0.25908	0.25908	0.25908	0.25908	0.25908	0.154357	0.0413433	0
NP_012291-01251254	0.0990681	0.115118	0.144278	0.12939	0.126241	0.126891	0.130292	0.135823	0.142973	0.151322	0.160505	0.170196	0.130985	0.103677	0.0542489	0.00537068	0.000533488	0
NP_010517.1-03202156	0.181359	0.0302646	0.230349	0.380907	0.453887	0.48749	0.503148	0.510634	0.514286	0.516095	0.517	0.517457	0.143987	0.0596704	0.020352	0
XP_003973357.1-04081808	0.225474		0.436137	0.458008	0.459028	0.459076	0.459078	0.459079	0.459079	0.459079	0.459079	0.459079	0.223441	0
XP_308046.5-07301655	0.0313096	0.027431	0.198314	0.12423	0.0655712	0.0331667	0.031688	0.0412893	0.0492914	0.0547039	0.05821	0.0604543	0.171517	0.0347909	0.0192744	0.00885694	0.002236	0.000846839	9.66069e-05	0
ZP_02669793.1-04151759	0.000384685	1.17816e-06	0.155505	0.110386	0.090947	0.0734022	0.0564526	0.0401659	0.024661	0.0100269	0.00368102	0.0164373	0.120316	0.0759975	0.0090097	0.000344614	7.67136e-06	0
NP_594064.1-08021810	0.050868	0.0570723	0.184456	0.135972	0.0943405	0.0672675	0.0599751	0.0675208	0.0800375	0.0926245	0.103908	0.113706	0.169085	0.0768341	0.0450099	0.0389287	0.032356	0.0217824	0.0104669	0.0075239	0.00462865	0.00173467
NP_013236.1-03301942	0.0486818	0.0427816	0.0531438	0.0995553	0.138309	0.15564	0.16304	0.166177	0.167504	0.168066	0.168304	0.168404	0.0397591	0.0218924	0
NP_594711.1-03251125	0.1082	0.055106	0.111092	0.253966	0.299428	0.313482	0.318037	0.319497	0.319909	0.319968	0.31992	0.319852	0.0745626	0.050748	0.0485988	0.0421673	0.017752	0.0167893	0.0158116	0.0119821	0.0102492	0.00619562
NP_595754.1-07101809	0	0	0	0	0	0	0	0	0	0	0	0	0
NP_013972.1-03211311	0.175843	0.114532	0.412581	0.524546	0.550302	0.557377	0.559483	0.560131	0.560333	0.560397	0.560417	0.560423	0.169961	0.0764353	0
XP_001486632.1-04011523	0.205753	0.110606	0.249939	0.426589	0.470568	0.482259	0.485748	0.486853	0.487214	0.487335	0.487375	0.487389	0.169261	0.080217	0.0746301	0.0536461	0.048266	0.0407088	0.0213947	0.0121455	0.0104703	0.00899888
NP_595754.1-05231828	0	0	0	0	0	0	0	0	0	0	0	0	0
XP_002420589.1-05171703	0.0169235	0.0191373	0.200507	0.157642	0.117748	0.0814242	0.0498121	0.0258966	0.0217324	0.0357342	0.0512893	0.0650049	0.175845	0.0907006	0.0344235	0.013798	0.0123068	0.0112709	0.0101904	0.00720977	0.00367497	0.000470361
XP_003973357.1-04102128	0.225474		0.436137	0.458008	0.459028	0.459076	0.459078	0.459079	0.459079	0.459079	0.459079	0.459079	0.223441	0
NP_001159733.1-04062144	0.0878061	0.071744	0.0868738	0.169974	0.238791	0.290041	0.329747	0.361336	0.386772	0.407378	0.42414	0.437829	0.0704289	0.0651773	0.0459322	0.0334735	0.0286733	0.0103624	0.00574349	0
XP_001606262.2-07301722	0.0647092	0.0595266	0.232609	0.184102	0.143675	0.110099	0.0838624	0.0671187	0.0622179	0.0677085	0.0787463	0.0915165	0.190096	0.0924714	0.0497658	0.0466098	0.040729	0.0354251	0.0302462	0.0243781	0.0147729	0.00578945
XP_002132173.1-04082035	0.045775	0.0583352	0.10362	0.0658718	0.111034	0.148085	0.175534	0.197316	0.215647	0.231661	0.245969	0.258931	0.0845379	0.0522142	0.0380858	0.0342144	0.0302603	0.0278654	0.0258065	0.0244418	0.0168283	0.0121898
NP_608432.1-03242114	0.129071	0.0705343	0.13785	0.292545	0.362504	0.391626	0.404125	0.409627	0.412064	0.413125	0.413559	0.413705	0.100155	0.061998	0.0554525	0.0407038	0.0209576	0.00810673	0
NP_595754.1-03051332	0.0957597	0.0691706	0.111172	0.205493	0.252719	0.279291	0.297186	0.310413	0.320526	0.328352	0.334459	0.339275	0.0730443	0.0635891	0.0442966	0.0329981	0.0219816	0
NP_491170.3-08071508	0.0624211	0.0542079	0.166901	0.0681968	0.0731302	0.0975122	0.111445	0.11858	0.122188	0.124014	0.124942	0.125415	0.131776	0.0449644	0.021613	0.00531435	0
XP_002427462.1-08091914	0.0137402	0.015559	0.157634	0.138073	0.118547	0.0992087	0.0802291	0.061836	0.0444297	0.0290611	0.0195373	0.0229014	0.128434	0.0196954	0
NP_012649.3-03082127	0.177477		0.390116	0.580826	0.614062	0.621	0.622677	0.62311	0.623226	0.623258	0.623267	0.623269	0.164464	0.0726429	0.0666747	0.0629835	0.0458437	0.0241863	0.00816141	0.00703246	0.00480916	0.0039809
NP_588569.1-05141931	0.0417553	0.0399155	0.0689908	0.067254	0.1119	0.145915	0.173178	0.19587	0.214769	0.230347	0.243054	0.253341	0.0542111	0.0254535	0
XP_454095.1-03201217	0.0461919	0.0759454	0.103666	0.0861704	0.0861261	0.0951564	0.108928	0.12304	0.135447	0.145637	0.15373	0.160046	0.0926313	0.0571815	0.00263005	0.000130125	0
XP_002494287.1-03211300	0.107922	0.0420912	0.134422	0.235814	0.255539	0.260038	0.261151	0.261438	0.261513	0.261533	0.261539	0.26154	0.0762293	0.0314454	0.0280443	0.0231389	0.0195004	0.00109793	0.000253981	0
XP_001846737.1-03292324	0.150099		0.193738	0.21452	0.213289	0.211268	0.211532	0.214276	0.219181	0.225818	0.233754	0.242596	0.149581	0.132065	0.0270601	0.0196088	0.0113561	0
XP_446563.1-04062100	0.0361975	0.0380867	0.0545487	0.0782586	0.106535	0.1173	0.121203	0.122604	0.123105	0.123284	0.123348	0.123371	0.0445321	0.0198359	0
XP_002561104.1-04011701	0.176381	0.0152452	0.32523	0.38049	0.387734	0.3888	0.388961	0.388985	0.388989	0.38899	0.38899	0.38899	0.167838	0.0653738	0
XP_004196111.1-05241622	0.0889303	0.0711935	0.174708	0.0804256	0.0907581	0.126674	0.156123	0.179304	0.198445	0.215011	0.229821	0.243323	0.115294	0.0643459	0.0533568	0.048892	0.0310273	0.0264806	0.0103643	0.00742304	0.0011131	0
XP_002406219.1-04091823	0.0553065	0.0572449	0.0633975	0.132603	0.181289	0.207527	0.2218	0.229734	0.234224	0.236797	0.238285	0.239151	0.0521374	0.0392266	0.00789553	0.0023324	0.00117438	0
NP_054761.1-03082120	0.0255758	0	0.000604346	0.0144803	0.0282997	0.0420321	0.055648	0.069119	0.0824184	0.0955211	0.108404	0.121046	0.000427144	0
XP_003388841.1-04011656	0.0577595	0.0663955	0.169768	0.100191	0.0696574	0.0757084	0.0925711	0.108552	0.122031	0.133404	0.143226	0.151913	0.149597	0.0711759	0.0551201	0.0494747	0.0394435	0.0267709	0.0248934	0.0221805	0.0141441	0.00926377
XP_714754.1-03241340			0.550171	0.750743	0.834816	0.869855	0.885258	0.89249	0.896065	0.897896	0.898859	0.899374		9.28782e-15	9.3796e-15	9.30467e-15	3.34842e-14	3.76304e-14	2.04843e-14	1.74886e-14	0
NP_595785.1-03211135	0.165852	0.0865216	0.148859	0.274617	0.331929	0.366246	0.390115	0.407352	0.419817	0.428796	0.435252	0.439895	0.120775	0.0747703	0.0479543	0.0432268	0.0263811	0.0235915	0.0168993	0.0126916	0.00544513	0
NP_612455.1-03232123	0.0560207	0.0468259	0.0907606	0.0580104	0.113032	0.152729	0.178883	0.197085	0.210553	0.220983	0.229294	0.236025	0.0717984	0.0447788	0.0424159	0.0394739	0.0375929	0.034674	0.0337202	0.03264	0.022959	0.011442
NP_595262.1-04011410		2.05968e-14	0.707559	0.814974	0.840514	0.849885	0.853853	0.855626	0.856439	0.856815	0.85699	0.857071		6.16573e-15	1.72539e-14	8.46781e-15	1.49629e-14	0
NP_733465.1-07301639	0.0337492	0.0512119	0.130118	0.0753636	0.0575521	0.0633821	0.076843	0.0890167	0.0982404	0.104839	0.10945	0.112637	0.110677	0.0517095	0.0147919	0.00834989	0
NP_013829.1-04151709	0.0942131	0.0391801	0.0604853	0.0726988	0.121973	0.161729	0.194581	0.221995	0.245112	0.26487	0.282019	0.297139	0.0411769	0.0363344	0.0059617	0.00349149	0.0013204	0.000734833	0
NP_054761-02011421	0.0658977	0.0192411	0.0381582	0.0609331	0.119469	0.163033	0.197184	0.225541	0.250083	0.271865	0.291475	0.309266	0.030666	0.0172651	0.0149199	0.0104985	0.00721236	0
XP_714263.1-03301732	0.0797936	0.0331895	0.109746	0.187898	0.201854	0.204435	0.205106	0.205702	0.206589	0.207833	0.209427	0.211351	0.0616042	0.0381949	0.00794475	0.00540814	0
NP_594765.1-03312200	0.0388378	0.0255744	0.0848521	0.114186	0.143101	0.173477	0.202533	0.22924	0.25336	0.274981	0.294327	0.311664	0.025621	0.020067	0.00278894	0
NP_595754.1-03012137	0.0957597	0.0691706	0.111172	0.205493	0.252719	0.279291	0.297186	0.310413	0.320526	0.328352	0.334459	0.339275	0.0730443	0.0635891	0.0442966	0.0329981	0.0219816	0
NP_011984.1-03210157	0.110349	0.0673116	0.108595	0.236284	0.30582	0.339991	0.356926	0.365467	0.369852	0.372169	0.373474	0.374311	0.0853606	0.0657478	0.0530684	0.0333423	0.0282313	0.0209743	0.0104158	0.0024393	0
XP_452194.1-04011653	0.110096	0.0363035	0.163571	0.315672	0.401059	0.453377	0.488523	0.513902	0.533253	0.548626	0.561228	0.571809	0.0936472	0.0637944	0.0265568	0.0248291	0.022795	0.0215479	0.0162243	0.0131652	0.00983566	0.00600533
NP_012649-01291142	0.123771	0.097678	0.127752	0.191834	0.246702	0.297221	0.338514	0.369963	0.393215	0.410269	0.422804	0.432081	0.106904	0.098313	0.0610084	0.0532715	0.0239409	0.0145685	0.0102062	0
NP_595754.1-07301638	0.0850791	0.100154	0.130121	0.104625	0.106157	0.108437	0.108422	0.10716	0.105821	0.105157	0.105536	0.10703	0.120026	0.093468	0.0709329	0.0406164	0.0230047	0.0210804	0.0123608	0.00984755	0.00879162	0.00385029
XP_001560434.1-04062147	0.157572	0.125326	0.174059	0.238096	0.277128	0.310578	0.34012	0.365497	0.386782	0.404363	0.418748	0.430459	0.142661	0.126526	0.0844424	0.0675976	0.0474145	0.0201176	0
NP_594341.1-03300156	0.105624	0.0894392	0.134649	0.0965975	0.149411	0.204068	0.245631	0.27625	0.299089	0.316544	0.330246	0.341275	0.0928103	0.0843116	0.0735345	0.0578301	0.0284538	0.0262925	0.0238683	0.0198194	0.0108478	0.00791081
NP_010782.4-04062124	0.0141253	0.0232707	0.152016	0.0532303	0.0524218	0.103571	0.140331	0.164965	0.1814	0.192427	0.199879	0.20495	0.0411825	0
XP_004001715.1-03241616	0.102265	0.110085	0.161762	0.146545	0.134996	0.124333	0.118276	0.118837	0.125418	0.135922	0.148231	0.160857	0.151299	0.113413	0.0347769	0.0306414	0.0241497	0.0132276	0.00897973	0
XP_003870293.1-03250145	0	0	0.122022	0.115353	0.108675	0.101994	0.0953139	0.0886386	0.0819729	0.075321	0.0686873	0.0620759	0
XP_002846814.1-04191810	0.170779	0.0875027	0.228097	0.364493	0.397944	0.408047	0.411577	0.412905	0.413424	0.41363	0.413713	0.413746	0.141467	0.0673354	0.058952	0.0500925	0.0247966	0.0192486	0.0100553	0
NP_593713.1-04011409	0.0693997	0.0676697	0.232813	0.178722	0.139171	0.109699	0.0886007	0.0754309	0.0699304	0.0709214	0.0762916	0.083992	0.203396	0.119795	0.0745843	0.060272	0.0580451	0.0527546	0.0408638	0.0342245	0.0324508	0.0277469
XP_002384157.1-03312229	0.118078	0.0298921	0.0754622	0.182875	0.226285	0.243286	0.25	0.25267	0.253735	0.254161	0.254331	0.254399	0.0581731	0.00575277	0
XP_004001797.1-03211203	0.0745328	0.0593847	0.0616501	0.121152	0.183728	0.220903	0.242829	0.256146	0.264527	0.270019	0.273795	0.276549	0.0602208	0.0578123	0.0564972	0.0549303	0.0411145	0.0292655	0.0240541	0.0207544	0.0201028	0.0171187
XP_851551.2-03182210	0.0305595	0.0409389	0.140346	0.0584308	0.0560791	0.093276	0.117497	0.131398	0.139276	0.143759	0.146326	0.147806	0.126477	0.0332917	0.0247562	0.00957278	0.00530597	0.00450908	0.0038836	0.00278604	8.13004e-06	0
NP_595754.1-03081209	0	0	0	0	0	0	0	0	0	0	0	0	0
XP_002143106.1-03211239	0.113145	0.0951735	0.156456	0.100847	0.139332	0.170863	0.18844	0.197898	0.203042	0.205936	0.207685	0.208883	0.108151	0.0887114	0.0701063	0.0651424	0.032513	0.0296279	0.0210821	0.0188314	0.0117181	0.00816694
ZP_02669793.1-04151749	0.000384685	1.17816e-06	0.155505	0.110386	0.090947	0.0734022	0.0564526	0.0401659	0.024661	0.0100269	0.00368102	0.0164373	0.120316	0.0759975	0.0090097	0.000344614	7.67136e-06	0
XP_003870515.1-03301725	0.0587873	0.0460046	0.181639	0.0879504	0.0524799	0.0880527	0.126892	0.156843	0.178891	0.194948	0.206622	0.215123	0.140258	0.0376447	0.0307071	0.0157122	0
XP_003383288.1-03232050	0.177151	0.137773	0.145615	0.223739	0.334022	0.396678	0.429368	0.447012	0.457034	0.462981	0.46663	0.468924	0.136062	0.129891	0.0912235	0.0868608	0.0561781	0.0524289	0.0292185	0.0239811	0.0217782	0.0115322
XP_003658894.1-04071649	0.0534392	0.0302702	0.0652292	0.0863312	0.11104	0.141447	0.171695	0.199382	0.223746	0.244724	0.262553	0.277585	0.0403234	0.0283122	0
NP_595636-01251319	0.107541		0.206174	0.219342	0.219716	0.219726	0.219727	0.219727	0.219727	0.219727	0.219727	0.219727	0.104591	0
NP_054761-01311721	0.0658977	0.0192411	0.0381582	0.0609331	0.119469	0.163033	0.197184	0.225541	0.250083	0.271865	0.291475	0.309266	0.030666	0.0172651	0.0149199	0.0104985	0.00721236	0
NP_608907.1-03301740	0.0434332	0.0331208	0.109353	0.0369921	0.0544434	0.0843973	0.109579	0.1312	0.150369	0.167671	0.18342	0.197813	0.0772086	0.0310344	0.0267546	0.0218987	0.0171976	0.0071837	0.00376133	0
NP_500233.1-03182201	0.0804432	0.0882992	0.167264	0.115757	0.0970136	0.101885	0.113042	0.123022	0.130564	0.136139	0.140465	0.144141	0.143939	0.0827636	0.0448708	0.0143191	0.00362658	0
NP_588569.1-07101655	0.0919279	0.0276711	0.0473026	0.178711	0.246388	0.27958	0.296755	0.306098	0.31136	0.314391	0.316163	0.317208	0.0357519	0.0268634	0.00961406	0.00441631	0
XP_004001715.1-03242042	0.0719828	0.0797831	0.141598	0.0884522	0.0835065	0.0912689	0.103336	0.118148	0.134679	0.151952	0.169211	0.185953	0.126174	0.0786622	0.0651037	0.0618185	0.057101	0.0491694	0.0459528	0.0287373	0.0223148	0.0183987
NP_013305.1-03210200	0.0434625	0.0483352	0.134984	0.0639226	0.0503255	0.0577385	0.0713797	0.0861802	0.100214	0.112775	0.1237	0.13306	0.102844	0.0526778	0.0405229	0.0261744	0.0243445	0.0129687	0.0113292	0.00681156	0.00279634	0.00094915
NP_647949-02081631	0.143643	0.0827884	0.308584	0.471181	0.532764	0.560008	0.573006	0.579432	0.582665	0.584306	0.585143	0.58557	0.130237	0.0860325	0.0565211	0.0360017	0.0176591	0
XP_720490.1-03301954	0.140833	0.0469862	0.0807581	0.170786	0.240315	0.289966	0.324215	0.347545	0.363409	0.374223	0.381621	0.386699	0.0656552	0.00751856	0
NP_595784.1-06140932	0.133292	0.0413835	0.13013	0.284337	0.385795	0.444798	0.477842	0.496433	0.507062	0.513244	0.516904	0.519118	0.0822388	0.0455106	0.0425589	0.0329886	0.0234159	0.0186617	0.0126442	0.00683564	0.00103259	0
NP_592918.1-03232111	0.0685691	0.0824065	0.0876594	0.130024	0.205095	0.267395	0.313468	0.346705	0.370699	0.38818	0.401072	0.410699	0.0802418	0.0608127	0.0561381	0.0265766	0.0218215	0.0175115	0.0129803	0.00872231	0.000698967	0
XP_501239.1-03251148	0.0384699	0.0427902	0.193179	0.155053	0.119641	0.0885055	0.0638707	0.049667	0.0494624	0.0596567	0.0738036	0.0885909	0.170222	0.0516897	0.0159879	0.011187	0
NP_012649-01291239	0.123771	0.097678	0.127752	0.191834	0.246702	0.297221	0.338514	0.369963	0.393215	0.410269	0.422804	0.432081	0.106904	0.098313	0.0610084	0.0532715	0.0239409	0.0145685	0.0102062	0
NP_013829-02130957	0.0821731	0.111135	0.125251	0.115559	0.122231	0.150487	0.187204	0.224196	0.258318	0.288652	0.31518	0.338234	0.114113	0.0776674	0.0405583	0.0260231	0.0152206	0.0143635	0.0118943	0.010147	0.00949038	0.00832575
XP_446563.1-04062104	0.0361975	0.0380867	0.0545487	0.0782586	0.106535	0.1173	0.121203	0.122604	0.123105	0.123284	0.123348	0.123371	0.0445321	0.0198359	0
XP_001200130.2-03300151	0.0584593	0.058719	0.153693	0.0795796	0.0617948	0.0833068	0.111099	0.137022	0.160196	0.180779	0.199047	0.215271	0.116264	0.0602413	0.0528417	0.0505384	0.047789	0.041488	0.0259581	0.0203203	0.0187991	0.0160678
NP_013577.1-03202145	0.105609	0.0936014	0.144658	0.0978952	0.143954	0.199696	0.241226	0.269583	0.288633	0.301504	0.310305	0.316403	0.125981	0.0883062	0.0822813	0.0430388	0.0213111	0.00795041	0.00706729	0.00446369	0.0039923	0.00268699
XP_001899801.1-08071413	0.0227627	0.0100138	0.0783845	0.0157715	0.0326451	0.0370651	0.0381624	0.0384357	0.0385038	0.0385209	0.0385251	0.0385262	0.04422	0.00897071	0.00337048	0.000297459	0
NP_012649-01291240	0.123771	0.097678	0.127752	0.191834	0.246702	0.297221	0.338514	0.369963	0.393215	0.410269	0.422804	0.432081	0.106904	0.098313	0.0610084	0.0532715	0.0239409	0.0145685	0.0102062	0
XP_003716447.1-03312215	0.192494		0.363568	0.454558	0.470839	0.474183	0.474909	0.475072	0.475109	0.475117	0.475119	0.47512	0.181716	0.089009	0.0483003	0
XP_720490.1-04181510	0.140833	0.0469862	0.0807581	0.170786	0.240315	0.289966	0.324215	0.347545	0.363409	0.374223	0.381621	0.386699	0.0656552	0.00751856	0
XP_004199541.1-03211218	0.158679		0.24985	0.234931	0.227794	0.220991	0.214145	0.207256	0.20035	0.193449	0.186577	0.179757	0.221142	0.184633	0.0482213	0.00248968	7.90374e-05	0
NP_595754.1-09131934	0.118717	0.116571	0.301168	0.26883	0.241652	0.218784	0.199447	0.183027	0.16908	0.157301	0.147485	0.139491	0.26987	0.191027	0.13096	0.0975346	0.0808709	0.0722408	0.0575173	0.0363454	0.0100399	0
NP_595754.1-07311721	0.0950381	0.110419	0.131559	0.116501	0.119253	0.120226	0.120002	0.119667	0.119668	0.120172	0.121237	0.122866	0.122193	0.101285	0.0691938	0.0383792	0.0197375	0.0176092	0.0115988	0.00471982	0.00331527	0
XP_003801487.1-04111045	0.128572	0.0895148	0.109438	0.115499	0.172512	0.221905	0.260365	0.288733	0.309084	0.323555	0.333858	0.341239	0.0925649	0.0857908	0.0802115	0.0762936	0.0644516	0.0349089	0.0325586	0.0186659	0.0170173	0.00930533
XP_659271.1-04081503	0.124733	0.121182	0.350832	0.329133	0.308532	0.287785	0.267187	0.247151	0.228062	0.210251	0.19399	0.179492	0.315614	0.214222	0.0803845	0.0615309	0.0209924	0
NP_012649.3-07101700	0.175557		0.281757	0.323304	0.334354	0.337406	0.338539	0.33954	0.340894	0.342701	0.344945	0.347581	0.172746	0.150017	0.10894	0.0141901	0.00539407	0
NP_594811.1-03291407	0.133473	0.0374641	0.15138	0.274935	0.337018	0.375337	0.403609	0.426282	0.444963	0.460477	0.473414	0.484264	0.10621	0.058518	0.0140993	0.00785185	0.00124082	0
XP_967763.2-07301746	0.0395495	0.0433887	0.156988	0.122361	0.0897451	0.0618353	0.0469249	0.0521455	0.0694278	0.0893996	0.108679	0.126294	0.145049	0.0800894	0.0198306	0.0144728	0.0121878	0.00931408	0.00233624	0
XP_001880993.1-03291417	0.13424	0.125852	0.233869	0.157582	0.130473	0.139695	0.159093	0.177949	0.194191	0.20792	0.219588	0.229599	0.200456	0.115966	0.108814	0.103242	0.0981015	0.0843551	0.0763166	0.0671694	0.0585972	0.0494006
XP_003382765.1-04011430	0.154808	0.0546614	0.270659	0.389701	0.424187	0.436103	0.441669	0.445577	0.449303	0.453312	0.457721	0.462527	0.145586	0.0817918	0.0245157	0.022696	0.0177765	0.015807	0.00928889	0.00756716	0.00135039	0
NP_012649-test	0.175557		0.281757	0.323304	0.334354	0.337406	0.338539	0.33954	0.340894	0.342701	0.344945	0.347581	0.172746	0.150017	0.10894	0.0141901	0.00539407	0
NP_010503.1-03051206	0.0675676	0.0916448	0.195026	0.279745	0.321056	0.351292	0.378358	0.403985	0.428108	0.450309	0.470278	0.487911	0.0761351	0.0552901	0.0407997	0.0339384	0.0204887	0.00716288	0.00287493	0.00130243	0.000920941	0
NP_013305.1-03251045	0.0771597	0.0737912	0.142616	0.173384	0.195964	0.224388	0.252241	0.276326	0.29603	0.311763	0.324203	0.334018	0.0837002	0.0711097	0.0323608	0.0142224	0.000765889	0
NP_076894.3-03211151	0.0746956	0.0374111	0.0513323	0.161478	0.248356	0.314035	0.364673	0.404431	0.436154	0.461805	0.482768	0.500044	0.0422228	0.0383106	0.0264445	0.017533	0.0111571	0.0093439	0.00453863	0.00314707	0.00182499	0
XP_002175652.1-04062023	0.169095	0.0791687	0.211951	0.373467	0.446583	0.482366	0.500953	0.511161	0.517119	0.520869	0.52346	0.52545	0.137244	0.0842434	0.0513763	0.0440746	0.040442	0.0296686	0.0229237	0.0152847	0.0124426	0.00858967
XP_001890792.1-04012137	0.148556		0.2134	0.250302	0.298317	0.355106	0.409884	0.457299	0.495956	0.526458	0.550137	0.568404	0.144692	0.129264	0.085932	0.0160375	0.0110254	0
XP_790977.2-04111118	0.105968	0.0854032	0.149849	0.184558	0.236144	0.291987	0.342239	0.38436	0.418672	0.446362	0.468721	0.486885	0.107976	0.0978377	0.0668068	0.0103183	0.00793944	0.00277935	0.0015111	0
XP_002735809.1-08080945	0.0965927	0.0767404	0.132844	0.0810346	0.118198	0.15241	0.173019	0.184835	0.191603	0.195532	0.197872	0.199332	0.111411	0.0733113	0.0589795	0.0474282	0.0295062	0.0209944	0.0107837	0.00760298	0.00277698	0.00129904
NP_010657.3-03291708	0.0806538	0.0602936	0.0971718	0.100703	0.185089	0.239694	0.270619	0.287888	0.297601	0.30312	0.306282	0.308106	0.078318	0.0500304	0.0220614	0
XP_002636648.1-05161151	0.110743	0.0766957	0.107191	0.109554	0.152872	0.17279	0.181526	0.185386	0.187105	0.187875	0.188221	0.188376	0.0760586	0.0689336	0.0480619	0.0286766	0.00640799	0.00109373	0.000464429	0
XP_003170525.1-03232342	0.078457	0.0596052	0.0734019	0.0898076	0.125781	0.160507	0.189663	0.213132	0.231755	0.246499	0.258237	0.267683	0.0599246	0.0420557	0
NP_012568.1-03211309	0.0231607	0.0302195	0.0722133	0.0518683	0.0352632	0.0366839	0.0544393	0.0773135	0.101189	0.124844	0.147811	0.169874	0.0658748	0.0262956	0.0102628	0.00421822	0.00297835	0
XP_002172063.1-03232102	0.0915968	0.0627801	0.108539	0.225872	0.286612	0.319747	0.340139	0.354386	0.365559	0.375133	0.383814	0.391926	0.0743265	0.0669228	0.0412754	0.0356456	0.0258175	0.0207518	0.0182559	0.0152396	0.00786892	0.000348205
NP_593455.1-03061121	0.212037	0.157793	0.18427	0.339867	0.408144	0.432688	0.442066	0.445862	0.447482	0.448229	0.448623	0.448878	0.171248	0.123006	0.0758062	0.0720858	0.0603794	0.0558742	0.046266	0.0432739	0.0385999	0.0322015
NP_013577.1-03202150	0.150441	0.0976511	0.142505	0.241532	0.303935	0.356799	0.400566	0.434488	0.459731	0.478173	0.491577	0.501334	0.117837	0.0887234	0.0442176	0.0302841	0.0150985	0.00960415	0
NP_001121248.1-03312213	0.0884232	0.089969	0.0963654	0.098699	0.0997747	0.0987576	0.0975044	0.0962584	0.0950498	0.0938834	0.0927606	0.0916822	0.0901909	0.0859489	0.0670557	0.0562413	0.0429597	0.00364221	0.00240754	0.00212753	0.00130008	0.000899381
NP_011878.1-03201210	0.0713965	0.0839952	0.107697	0.151121	0.163623	0.170976	0.178781	0.187396	0.196255	0.204875	0.212989	0.220488	0.0796418	0.0713899	0.033853	0.0305701	0.0175625	0.00828233	0.00645175	0.000609246	0
XP_003249693.1-05161451	0.0455672	0.0401008	0.138323	0.217169	0.287169	0.339901	0.376748	0.401893	0.419	0.430716	0.438846	0.4446	0.032011	0.0248364	0.0130655	0
XP_002904088.1-08021347	0.124988	0.106303	0.109905	0.170105	0.238957	0.290035	0.327971	0.355686	0.37569	0.390081	0.400468	0.408026	0.106772	0.103648	0.100752	0.0950986	0.0836955	0.0723977	0.040721	0.0375298	0.0354639	0.0332595
NP_012022.1-03182041	0.0818399	0.0659302	0.0723562	0.10637	0.176893	0.230164	0.265353	0.287924	0.302442	0.311896	0.318141	0.322323	0.069759	0.0598048	0.0559155	0.0490513	0.0463662	0.0198695	0.0176069	0.0159991	0.00570993	0.00497765
XP_003717543.1-04152009	0.0999434	0.114438	0.117732	0.130078	0.148794	0.160465	0.167501	0.17277	0.177994	0.183983	0.190975	0.198891	0.113922	0.103282	0.0541418	0.0381405	0.0310537	0.0253581	0.0211194	0.0203366	0.0195935	0.0188072
XP_003868793.1-03312231	0.0366721	0.026279	0.170118	0.0773133	0.0337161	0.0317742	0.0499721	0.0677264	0.0830188	0.0961856	0.107664	0.117791	0.115284	0.0284337	0.0221948	0.0207377	0.0122997	0.00336009	0.0024022	0.000371842	3.71893e-05	2.20157e-06
NP_595754.1-06222245	0	0	0	0	0	0	0	0	0	0	0	0	0
NP_013829-01101821	0.0283334	0.0451536	0.0911251	0.0563563	0.0505686	0.0789787	0.115389	0.151212	0.184563	0.215013	0.242569	0.267405	0.0860169	0.0280043	0.016903	0.0157988	0.0134286	0.00953749	0.00535463	0.00305938	0.00192032	0.000178598
NP_013168.1-03211310	0.0577387	0.0765437	0.100773	0.0789166	0.102941	0.142039	0.178011	0.206778	0.228735	0.245266	0.257721	0.267181	0.0968327	0.0648052	0.047411	0.045905	0.0418368	0.0281114	0.0184499	0.0175731	0.0164331	0.0129403
XP_002788951.1-03262034	0.138447	0.077431	0.158579	0.243492	0.26412	0.273889	0.282461	0.291266	0.300152	0.308769	0.316853	0.324256	0.113956	0.066453	0.0321763	0.0214718	0.017255	0.00938878	0
NP_012649.3-07311707	0.177477		0.390116	0.580826	0.614062	0.621	0.622677	0.62311	0.623226	0.623258	0.623267	0.623269	0.164464	0.0726429	0.0666747	0.0629835	0.0458437	0.0241863	0.00816141	0.00703246	0.00480916	0.0039809
NP_012649-01101653	0.0578034	0.0679651	0.0854621	0.0885162	0.137822	0.174515	0.199452	0.216919	0.229733	0.23957	0.247446	0.253998	0.0814916	0.0550162	0.0422066	0.0379883	0.0288147	0.0177855	0.0142634	0.00852537	0.00688525	0.00325887
NP_012649-03011314	0.162951	0.0942539	0.0972361	0.22472	0.338168	0.40459	0.44192	0.463351	0.476155	0.484116	0.489238	0.492623	0.0934356	0.0809089	0.0553225	0.0526826	0.0473258	0.0334883	0.0310685	0.0237184	0.0145482	0.0126202
NP_595754-02242001	0.0768754	0.0875579	0.0972222	0.0999722	0.13223	0.173197	0.210662	0.241522	0.266019	0.285263	0.300412	0.312437	0.0907836	0.073148	0.0358147	0.0275703	0.0236972	0.0163729	0.00219859	0
NP_001187824.1-03291830	0.0518495	0.069191	0.143551	0.0921569	0.0728345	0.0766356	0.0916755	0.109489	0.127021	0.143407	0.15847	0.172242	0.128619	0.0741043	0.0349609	0.0279943	0.026269	0.0244311	0.0190318	0.0173703	0.0151286	0.0130883
XP_711279.1-03312207	0.0950696	0.0706782	0.148044	0.230768	0.256305	0.269524	0.280014	0.289641	0.29853	0.306524	0.313525	0.319534	0.0889198	0.0787307	0.0211128	0.00308589	0.00191805	0
XP_001999664.1-03232130	0.0659068	0.0771398	0.138786	0.097542	0.0803244	0.0909089	0.11243	0.13376	0.152057	0.167186	0.179644	0.189985	0.131049	0.074029	0.0539509	0.0496477	0.0334559	0.0084367	0.00777048	0.00659432	0.00554825	0.00414398
NP_012649-01181148	0.0578034	0.0679651	0.0854621	0.0885162	0.137822	0.174515	0.199452	0.216919	0.229733	0.23957	0.247446	0.253998	0.0814916	0.0550162	0.0422066	0.0379883	0.0288147	0.0177855	0.0142634	0.00852537	0.00688525	0.00325887
NP_609199-03011757	0.0850602	0.0415992	0.043971	0.127826	0.201381	0.253996	0.291743	0.31946	0.340567	0.357329	0.371199	0.383094	0.0416585	0.0390117	0.0325484	0.0256167	0.02318	0.00872834	0.00333163	0.00246604	0.00169861	0
XP_003036736.1-03241422	0.115751	0.077432	0.0809444	0.1728	0.263419	0.316841	0.34612	0.362223	0.371255	0.37643	0.379462	0.381285	0.0762505	0.0728629	0.0630537	0.0325219	0.0209822	0.0165562	0.0105658	0.00959095	0.00852714	0.00452383
NP_596629.1-03291428	0.148108		0.285745	0.427454	0.460928	0.469929	0.472805	0.474122	0.475117	0.476138	0.477278	0.478557	0.133661	0.0495166	0.0298199	0.0280316	0.020238	0.0159822	0.0137223	0.0118947	0.00605166	0.00466531
NP_595754.1-03081205	0	0	0	0	0	0	0	0	0	0	0	0	0
NP_010782.4-04062119	0.147614	0.0989947	0.182222	0.229977	0.235923	0.236664	0.236756	0.236768	0.236769	0.236769	0.236769	0.236769	0.131447	0.039397	0
XP_002114499.1-04062049	0.0645122	0.0734674	0.128454	0.0788899	0.0856397	0.101855	0.114489	0.124335	0.133058	0.141591	0.150275	0.15913	0.110005	0.0700696	0.0512828	0.0319368	0.0248237	0.0219472	0.0190067	0.0129603	0.00314188	0
NP_010979.1-03211309	0.142959	0.104993	0.131846	0.196963	0.223289	0.231903	0.234272	0.234543	0.234204	0.233792	0.233496	0.233383	0.113112	0.0739774	0.0515132	0
NP_013829-02241522	0.0686115	0.0451721	0.295226	0.324459	0.326053	0.325915	0.325706	0.325547	0.325447	0.325406	0.325424	0.325502	0.0671346	0.0395751	0.00135691	0.000893774	0
XP_002422595.1-08021335	0.0817687	0.11866	0.131719	0.134058	0.151746	0.172664	0.189953	0.202662	0.211748	0.218352	0.223371	0.227433	0.11624	0.0796729	0.021086	0.0169068	0.00220019	0
NP_001107590.1-05151623	0.0956337	0.101974	0.171711	0.173455	0.167576	0.162134	0.157487	0.153689	0.150768	0.148729	0.147561	0.147232	0.0987668	0.0327334	0
NP_001036096.1-04151646	0.0541985	0.0582214	0.0665979	0.103955	0.148588	0.174886	0.193898	0.209698	0.223522	0.23574	0.246513	0.25597	0.0643281	0.0471651	0.0447534	0.0427762	0.0407789	0.0370822	0.0325995	0.0234476	0.0131095	0.0103305
NP_054761-01251327	0.125408	0.102226	0.119526	0.209162	0.291178	0.345751	0.380497	0.402956	0.417938	0.428298	0.435731	0.441266	0.101988	0.0933088	0.082722	0.0739328	0.0209878	0.0167099	0.00922567	0
NP_013829.1-03051857	0.188034		0.371307	0.378717	0.378834	0.378836	0.378836	0.378836	0.378836	0.378836	0.378836	0.378836	0.187144	0
NP_595754-02241925	0.15934	0.108025	0.257667	0.230464	0.21792	0.209529	0.202532	0.196061	0.189831	0.18376	0.177832	0.17206	0.23413	0.187738	0.152226	0.0792884	0.0546405	0.0436573	0.00415554	0
XP_002605708.1-04020007	0.174985	0.0325131	0.306819	0.378767	0.44062	0.496572	0.540142	0.571554	0.593514	0.608753	0.619361	0.626798	0.166503	0.140829	0.085616	0.0512844	0.0172578	0
XP_001267128.1-04072028	0.181761		0.338127	0.421884	0.434389	0.436458	0.43681	0.436871	0.436881	0.436883	0.436883	0.436884	0.17037	0.0640514	0.0245888	0
XP_001822383.2-03232118	0.0507597	0.0576069	0.149667	0.0703848	0.0740099	0.121024	0.161452	0.192456	0.216316	0.235164	0.25053	0.263454	0.135122	0.0491423	0.043878	0.0314955	0.0268519	0.0206696	0.0196769	0.0143077	0.0130411	0.00802313
XP_003973357.1-04111041	0.225474		0.436137	0.458008	0.459028	0.459076	0.459078	0.459079	0.459079	0.459079	0.459079	0.459079	0.223441	0
NP_499344.2-08080944			0.676924	0.832799	0.870603	0.882193	0.886286	0.887842	0.888458	0.888709	0.888813	0.888856			1.63196e-14	1.5441e-14	7.95244e-15	2.43579e-14	2.49236e-14	0
XP_002547571.1-03301437	0.0306599		0.284516	0.259718	0.250396	0.244667	0.23959	0.234605	0.229613	0.224602	0.219576	0.214543	0.241472	0.193714	0.116054	0.00531513	0
NP_014685.1-06140919	0.033171		0.0158433	0.0283328	0.0407769	0.0531539	0.0654427	0.0776229	0.0896751	0.101581	0.113323	0.124885	0.0111989	0
NP_010782.4-04062110	0.0421172	0.0123816	0.0514036	0.0659205	0.106864	0.122645	0.128967	0.131562	0.132643	0.133098	0.13329	0.133372	0.0376239	0.0057177	0.00463199	0.00191294	0.000700631	0
XP_502696.2-08051036	0.144716	0.0972203	0.181979	0.22507	0.229838	0.230366	0.230425	0.230432	0.230432	0.230432	0.230432	0.230432	0.130215	0.0380604	0
XP_003192795.1-03242101	0.0694007	0.0792579	0.13708	0.107	0.0858815	0.0835435	0.0974794	0.117958	0.13915	0.158924	0.176719	0.192546	0.132085	0.0807643	0.0417232	0.0340459	0.0286904	0.0218705	0.0205149	0.0179425	0.0163776	0.014425
STDEV	0.058322	0.0374722	0.122953	0.158055	0.169503	0.174451	0.177042	0.178519	0.179353	0.179869	0.180181	0.180165	0.0584387	0.0420691	0.0306487	0.0237457	0.0189407	0.0164457	0.0134318	0.0116373	0.0100966	0.00904343
Median	0.0850696	0.058719	0.139566	0.153918	0.176913	0.206434	0.217361	0.22793	0.243935	0.256621	0.26031	0.267544	0.104298	0.0650879	0.0410376	0.0274202	0.0180379	0.0130388	0.01039	0.00719718	0.00654687	0.0039809
Average	0.0937405	0.061971	0.163321	0.196352	0.221482	0.240158	0.254504	0.265882	0.275167	0.28287	0.289391	0.295124	0.105853	0.0651528	0.0402102	0.0297246	0.0214022	0.0160117	0.0138166	0.0106255	0.00958554	0.00698099
Sum	23.2476	13.9435	41.4835	49.8733	56.2563	61.0002	64.6441	67.534	69.8924	71.849	73.5053	74.9614	26.2516	15.4412	9.16794	6.00437	4.04501	2.65794	1.79616	1.23256	0.853113	0.572441
count	248	225	254	254	254	254	254	254	254	254	254	254	248	237	228	202	189	166	130	116	89	82

## Sheet: Table S3 Apc13 initial BLAST
Protein ID	Protein Description	E-value		number of hits:	700
gi|19112546|ref|NP_595754.1|	anaphase-promoting complex subunit Apc13 [Schizosaccharomyces pombe 972h-]	2.96885e-96		number of identified Apc13 orthologs:	70
gi|213409688|ref|XP_002175614.1|	anaphase-promoting complex subunit Apc13 [Schizosaccharomyces japonicus yFS275]	1.05055e-31		correctly identified Apc13 orthologs:	66
gi|302909991|ref|XP_003050194.1|	hypothetical protein NECHADRAFT_85069 [Nectria haematococca mpVI 77-13-4]	2.33997e-08		missed orthologs:	1
gi|46123019|ref|XP_386063.1|	hypothetical protein FG05887.1 [Fusarium graminearum PH-1]	5.28697e-08		false-positives identifications:	4
gi|367037939|ref|XP_003649350.1|	hypothetical protein THITE_2169356 [Thielavia terrestris NRRL 8126]	5.15061e-07
gi|389641329|ref|XP_003718297.1|	Apc13 domain-containing protein [Magnaporthe oryzae 70-15]	2.31648e-06
gi|296422049|ref|XP_002840575.1|	hypothetical protein [Tuber melanosporum Mel28]	5.02997e-06
gi|154304228|ref|XP_001552519.1|	hypothetical protein BC1G_08384 [Botryotinia fuckeliana B05.10]	7.29176e-06
gi|156059142|ref|XP_001595494.1|	hypothetical protein SS1G_03583 [Sclerotinia sclerotiorum 1980]	7.50603e-06
gi|367025055|ref|XP_003661812.1|	hypothetical protein MYCTH_36737, partial [Myceliophthora thermophila ATCC 42464]	0.000108498
gi|116198821|ref|XP_001225222.1|	hypothetical protein CHGG_07566 [Chaetomium globosum CBS 148.51]	0.000247443
gi|294659689|ref|XP_462101.2|	DEHA2G12958p [Debaryomyces hansenii CBS767]	0.0033186
gi|70997195|ref|XP_753351.1|	Apc13 domain protein [Aspergillus fumigatus Af293]	0.00370773
gi|121713940|ref|XP_001274581.1|	Apc13 domain protein [Aspergillus clavatus NRRL 1]	0.00491773
gi|119478572|ref|XP_001259388.1|	Apc13 domain protein [Neosartorya fischeri NRRL 181]	0.00518092
gi|171692939|ref|XP_001911394.1|	hypothetical protein [Podospora anserina S mat+]	0.0372369
gi|67541368|ref|XP_664458.1|	hypothetical protein AN6854.2 [Aspergillus nidulans FGSC A4]	0.0542951
gi|398407693|ref|XP_003855312.1|	hypothetical protein MYCGRDRAFT_103444 [Zymoseptoria tritici IPO323]	0.107226
gi|164423247|ref|XP_960666.2|	hypothetical protein NCU08873 [Neurospora crassa OR74A]	0.1123
gi|238499983|ref|XP_002381226.1|	Apc13 domain protein [Aspergillus flavus NRRL3357] &gt;gi|317150585|ref|XP_001824136.2| Apc13 domain protein [Aspergillus oryzae RIB40]	0.120585
gi|146415282|ref|XP_001483611.1|	hypothetical protein PGUG_04340 [Meyerozyma guilliermondii ATCC 6260]	0.137496
gi|255954189|ref|XP_002567847.1|	Pc21g08070 [Penicillium chrysogenum Wisconsin 54-1255]	0.367234
gi|336263079|ref|XP_003346321.1|	hypothetical protein SMAC_07970 [Sordaria macrospora k-hell]	0.453527
gi|327292606|ref|XP_003231001.1|	Apc13 domain-containing protein [Trichophyton rubrum CBS 118892]	0.464304
gi|149235169|ref|XP_001523463.1|	hypothetical protein LELG_05309 [Lodderomyces elongisporus NRRL YB-4239]	0.680761
gi|302497327|ref|XP_003010664.1|	hypothetical protein ARB_03365 [Arthroderma benhamiae CBS 112371] &gt;gi|302662661|ref|XP_003022982.1| hypothetical protein TRV_02888 [Trichophyton verrucosum HKI 0517]	0.788237
gi|315042077|ref|XP_003170415.1|	Apc13 domain-containing protein [Arthroderma gypseum CBS 118893]	1.42373
gi|302410287|ref|XP_003002977.1|	conserved hypothetical protein [Verticillium alfalfae VaMs.102]	1.54298
gi|448112699|ref|XP_004202164.1|	Piso0_001647 [Millerozyma farinosa CBS 7064]	2.66791
gi|198415993|ref|XP_002127489.1|	PREDICTED: anaphase-promoting complex subunit 13-like [Ciona intestinalis]	2.77027
gi|260946501|ref|XP_002617548.1|	hypothetical protein CLUG_02992 [Clavispora lusitaniae ATCC 42720]	2.92544
gi|241955146|ref|XP_002420294.1|	transcriptional activator, putative [Candida dubliniensis CD36]	3.41801
gi|448115318|ref|XP_004202787.1|	Piso0_001647 [Millerozyma farinosa CBS 7064]	3.74494
gi|527270328|ref|XP_005153119.1|	PREDICTED: zinc finger protein 804B [Melopsittacus undulatus]	4.51483
gi|169614025|ref|XP_001800429.1|	hypothetical protein SNOG_10147 [Phaeosphaeria nodorum SN15]	4.88922
gi|543370503|ref|XP_005528476.1|	PREDICTED: nuclear factor related to kappa-B-binding protein [Pseudopodoces humilis]	5.06547
gi|255728561|ref|XP_002549206.1|	hypothetical protein CTRG_03503 [Candida tropicalis MYA-3404]	6.20687
gi|498974934|ref|XP_004548502.1|	PREDICTED: zinc finger protein 729-like [Maylandia zebra]	7.4454
gi|189198976|ref|XP_001935825.1|	conserved hypothetical protein [Pyrenophora tritici-repentis Pt-1C-BFP]	8.56047
gi|317035175|ref|XP_003188907.1|	Apc13 domain protein [Aspergillus niger CBS 513.88]	8.91418
gi|564236709|ref|XP_006275254.1|	PREDICTED: cytospin-B-like isoform X1 [Alligator mississippiensis]	10.7729
gi|554847970|ref|XP_005934288.1|	PREDICTED: zinc finger protein 99-like [Haplochromis burtoni]	11.3621
gi|548453545|ref|XP_005747318.1|	PREDICTED: zinc finger protein 99-like [Pundamilia nyererei]	11.3621
gi|261189699|ref|XP_002621260.1|	conserved hypothetical protein [Ajellomyces dermatitidis SLH14081]	11.4232
gi|448514955|ref|XP_003867211.1|	Cta6 protein [Candida orthopsilosis Co 90-125]	15.1249
gi|564236711|ref|XP_006275255.1|	PREDICTED: cytospin-B-like isoform X2 [Alligator mississippiensis]	17.0593
gi|157135101|ref|XP_001656533.1|	carboxylesterase [Aedes aegypti]	18.1564
gi|548384340|ref|XP_005735162.1|	PREDICTED: protein very KIND-like [Pundamilia nyererei]	18.1918
gi|557326340|ref|XP_006036157.1|	PREDICTED: cytospin-B-like [Alligator sinensis]	18.4823
gi|532026343|ref|XP_005356154.1|	PREDICTED: thioredoxin domain-containing protein 17-like [Microtus ochrogaster]	18.4905
gi|498999972|ref|XP_004554612.1|	PREDICTED: protein very KIND-like [Maylandia zebra]	18.7711
gi|241068638|ref|XP_002408494.1|	initiation factor IF2-alpha, putative [Ixodes scapularis]	19.8967
gi|68481273|ref|XP_715411.1|	Cta6 protein extension [Candida albicans SC5314]	21.0402
gi|396465304|ref|XP_003837260.1|	similar to vacuolar calcium ion transporter /H(+) exchanger [Leptosphaeria maculans JN3]	21.3135
gi|68481132|ref|XP_715481.1|	Cta6 protein extension [Candida albicans SC5314]	21.8588
gi|126297977|ref|XP_001371885.1|	PREDICTED: dopamine beta-hydroxylase-like [Monodelphis domestica]	23.8234
gi|119174466|ref|XP_001239594.1|	hypothetical protein CIMG_09215 [Coccidioides immitis RS]	24.4818
gi|551527789|ref|XP_005815366.1|	PREDICTED: anaphase-promoting complex subunit 13-like [Xiphophorus maculatus]	24.8711
gi|303314331|ref|XP_003067174.1|	Ubiquitin carboxyl-terminal hydrolase family protein [Coccidioides posadasii C735 delta SOWgp]	25.1926
gi|224083524|ref|XP_002196224.1|	PREDICTED: nuclear factor related to kappa-B-binding protein [Taeniopygia guttata]	27.6433
gi|154283101|ref|XP_001542346.1|	predicted protein [Ajellomyces capsulatus NAm1]	28.9171
gi|530617053|ref|XP_005298265.1|	PREDICTED: cytospin-B-like isoform X1 [Chrysemys picta bellii]	31.5555
gi|410896466|ref|XP_003961720.1|	PREDICTED: mediator of RNA polymerase II transcription subunit 14-like [Takifugu rubripes]	31.735
gi|154321596|ref|XP_001560113.1|	hypothetical protein BC1G_00945 [Botryotinia fuckeliana B05.10]	32.6583
gi|470306262|ref|XP_004363398.1|	predicted protein [Capsaspora owczarzaki ATCC 30864]	34.1064
gi|530617055|ref|XP_005298266.1|	PREDICTED: cytospin-B-like isoform X2 [Chrysemys picta bellii]	34.5322
gi|530617057|ref|XP_005298267.1|	PREDICTED: cytospin-B-like isoform X3 [Chrysemys picta bellii] &gt;gi|530617059|ref|XP_005298268.1| PREDICTED: cytospin-B-like isoform X4 [Chrysemys picta bellii]	34.7044
gi|348519144|ref|XP_003447091.1|	PREDICTED: anaphase-promoting complex subunit 13-like [Oreochromis niloticus] &gt;gi|499037093|ref|XP_004569205.1| PREDICTED: anaphase-promoting complex subunit 13-like [Maylandia zebra] &gt;gi|548383080|ref|XP_005734776.1| PREDICTED: anaphase-promoting complex subunit 13-like [Pundamilia nyererei] &gt;gi|554851202|ref|XP_005935855.1| PREDICTED: anaphase-promoting complex subunit 13-like [Haploch…	35.4838
gi|242220359|ref|XP_002475947.1|	predicted protein [Postia placenta Mad-698-R]	35.9122
gi|68473738|ref|XP_718972.1|	likely protein kinase [Candida albicans SC5314] &gt;gi|68473947|ref|XP_718870.1| likely protein kinase [Candida albicans SC5314]	38.486
gi|345326058|ref|XP_001512741.2|	PREDICTED: tyrosine-protein kinase receptor Tie-1, partial [Ornithorhynchus anatinus]	38.8535
gi|226442698|ref|NP_001140131.1|	Anaphase-promoting complex subunit 13 [Salmo salar]	38.8736
gi|530617061|ref|XP_005298269.1|	PREDICTED: cytospin-B-like isoform X5 [Chrysemys picta bellii]	39.0151
gi|241948089|ref|XP_002416767.1|	cell cycle serine/threonine-protein kinase, putative [Candida dubliniensis CD36]	39.2244
gi|530617063|ref|XP_005298270.1|	PREDICTED: cytospin-B-like isoform X6 [Chrysemys picta bellii]	39.7379
gi|410907179|ref|XP_003967069.1|	PREDICTED: anaphase-promoting complex subunit 13-like [Takifugu rubripes]	40.0735
gi|530617065|ref|XP_005298271.1|	PREDICTED: cytospin-B-like isoform X7 [Chrysemys picta bellii]	40.7024
gi|543280260|ref|XP_005427943.1|	PREDICTED: nuclear factor related to kappa-B-binding protein [Geospiza fortis]	41.2188
gi|542181308|ref|XP_005496396.1|	PREDICTED: nuclear factor related to kappa-B-binding protein [Zonotrichia albicollis]	41.2281
gi|317711959|ref|NP_001187629.1|	anaphase-promoting complex subunit 13 [Ictalurus punctatus]	41.3102
gi|308469519|ref|XP_003096997.1|	hypothetical protein CRE_21475 [Caenorhabditis remanei]	41.5254
gi|308455704|ref|XP_003090363.1|	hypothetical protein CRE_10713 [Caenorhabditis remanei]	42.5425
gi|212529862|ref|XP_002145088.1|	Apc13 domain protein [Talaromyces marneffei ATCC 18224]	43.7407
gi|542254537|ref|XP_005463012.1|	PREDICTED: protein very KIND-like [Oreochromis niloticus]	44.6567
gi|292625541|ref|XP_002666018.1|	PREDICTED: anaphase-promoting complex subunit 13-like isoform X1 [Danio rerio] &gt;gi|528513786|ref|XP_005161317.1| PREDICTED: anaphase-promoting complex subunit 13-like isoform X2 [Danio rerio]	45.7128
gi|126294198|ref|XP_001370514.1|	PREDICTED: prostaglandin G/H synthase 1-like [Monodelphis domestica]	47.2087
gi|396476434|ref|XP_003840023.1|	hypothetical protein LEMA_P108090.1 [Leptosphaeria maculans JN3]	48.8603
gi|242220337|ref|XP_002475936.1|	predicted protein [Postia placenta Mad-698-R]	50.1454
gi|507932370|ref|XP_004677426.1|	PREDICTED: prostaglandin G/H synthase 1 isoform X2 [Condylura cristata]	50.7117
gi|507932368|ref|XP_004677425.1|	PREDICTED: prostaglandin G/H synthase 1 isoform X1 [Condylura cristata]	51.6821
gi|242209757|ref|XP_002470724.1|	predicted protein [Postia placenta Mad-698-R]	52.7629
gi|554846736|ref|XP_005933687.1|	PREDICTED: protein very KIND-like [Haplochromis burtoni]	53.9257
gi|390358550|ref|XP_790679.3|	PREDICTED: xylosyltransferase 1 [Strongylocentrotus purpuratus]	54.3933
gi|156836043|ref|XP_001642262.1|	hypothetical protein Kpol_209p3 [Vanderwaltozyma polyspora DSM 70294]	57.476
gi|242209811|ref|XP_002470751.1|	predicted protein [Postia placenta Mad-698-R]	57.8495
gi|256048769|ref|XP_002569484.1|	hypothetical protein [Schistosoma mansoni]	58.4002
gi|444322948|ref|XP_004182115.1|	hypothetical protein TBLA_0H03150 [Tetrapisispora blattae CBS 6284]	58.4705
gi|356460897|ref|NP_001239013.1|	polyketide synthase 2 [Strongylocentrotus purpuratus]	60.5262
gi|432930595|ref|XP_004081488.1|	PREDICTED: mediator of RNA polymerase II transcription subunit 14-like [Oryzias latipes]	61.0626
gi|505788782|ref|XP_004605284.1|	PREDICTED: thioredoxin domain-containing protein 17 [Sorex araneus]	64.0054
gi|507932374|ref|XP_004677428.1|	PREDICTED: prostaglandin G/H synthase 1 isoform X4 [Condylura cristata]	64.0675
gi|507558186|ref|XP_004662831.1|	PREDICTED: prostaglandin G/H synthase 1 isoform X5 [Jaculus jaculus]	64.6765
gi|507946279|ref|XP_004696043.1|	PREDICTED: LOW QUALITY PROTEIN: ADAM metallopeptidase domain 20 [Condylura cristata]	66.5655
gi|242765177|ref|XP_002340921.1|	conserved hypothetical protein [Talaromyces stipitatus ATCC 10500]	72.5691
gi|317029865|ref|XP_001391387.2|	hypothetical protein ANI_1_1632064 [Aspergillus niger CBS 513.88]	73.0829
gi|507932372|ref|XP_004677427.1|	PREDICTED: prostaglandin G/H synthase 1 isoform X3 [Condylura cristata]	74.1092
gi|512935003|ref|XP_004933168.1|	PREDICTED: uncharacterized protein LOC101736424 isoform X1 [Bombyx mori] &gt;gi|512935007|ref|XP_004933169.1| PREDICTED: uncharacterized protein LOC101736424 isoform X2 [Bombyx mori] &gt;gi|512935011|ref|XP_004933170.1| PREDICTED: uncharacterized protein LOC101736424 isoform X3 [Bombyx mori]	74.4495
gi|432862486|ref|XP_004069879.1|	PREDICTED: anaphase-promoting complex subunit 13-like [Oryzias latipes]	76.5445
gi|71002536|ref|XP_755949.1|	DEAD/DEAH box helicase [Aspergillus fumigatus Af293]	77.0996
gi|507558184|ref|XP_004662830.1|	PREDICTED: prostaglandin G/H synthase 1 isoform X4 [Jaculus jaculus]	77.6926
gi|149516890|ref|XP_001515256.1|	PREDICTED: aminomethyltransferase, mitochondrial-like [Ornithorhynchus anatinus]	85.9615
gi|50307833|ref|XP_453910.1|	hypothetical protein [Kluyveromyces lactis NRRL Y-1140]	86.8043
gi|149244350|ref|XP_001526718.1|	conserved hypothetical protein [Lodderomyces elongisporus NRRL YB-4239]	87.3296
gi|410957838|ref|XP_003985531.1|	PREDICTED: zinc finger CCHC domain-containing protein 4 [Felis catus]	87.7198
gi|158292793|ref|XP_314118.4|	AGAP005216-PA [Anopheles gambiae str. PEST]	90.6356
gi|295670611|ref|XP_002795853.1|	Apc13 domain-containing protein [Paracoccidioides sp. &apos;lutzii&apos; Pb01]	92.4721
gi|116193323|ref|XP_001222474.1|	hypothetical protein CHGG_06379 [Chaetomium globosum CBS 148.51]	100.039
gi|154277998|ref|XP_001539826.1|	predicted protein [Ajellomyces capsulatus NAm1]	100.376
gi|126273616|ref|XP_001387686.1|	predicted protein [Scheffersomyces stipitis CBS 6054]	101.509
gi|470617522|ref|XP_004317542.1|	PREDICTED: receptor-type tyrosine-protein phosphatase mu-like, partial [Tursiops truncatus]	101.905
gi|551487297|ref|XP_005795227.1|	PREDICTED: protein very KIND-like [Xiphophorus maculatus]	102.496
gi|365991114|ref|XP_003672386.1|	hypothetical protein NDAI_0J02510 [Naumovozyma dairenensis CBS 421]	105.968
gi|528523959|ref|XP_001339412.5|	PREDICTED: protein very KIND-like [Danio rerio]	106.864
gi|242762024|ref|XP_002340295.1|	Apc13 domain protein [Talaromyces stipitatus ATCC 10500]	106.897
gi|511957284|ref|XP_004796930.1|	PREDICTED: kinesin-like protein KIF26A [Mustela putorius furo]	111.016
gi|296809714|ref|XP_002845195.1|	Apc13 domain-containing protein [Arthroderma otae CBS 113480]	113.071
gi|533135421|ref|XP_005382588.1|	PREDICTED: prostaglandin G/H synthase 1 isoform X2 [Chinchilla lanigera]	113.191
gi|432885743|ref|XP_004074741.1|	PREDICTED: prostaglandin G/H synthase 1-like [Oryzias latipes]	118.636
gi|533135427|ref|XP_005382591.1|	PREDICTED: prostaglandin G/H synthase 1 isoform X5 [Chinchilla lanigera]	123.382
gi|302893566|ref|XP_003045664.1|	hypothetical protein NECHADRAFT_39345 [Nectria haematococca mpVI 77-13-4]	126.546
gi|380024144|ref|XP_003695866.1|	PREDICTED: uncharacterized protein LOC100865957 [Apis florea]	129.004
gi|354488518|ref|XP_003506415.1|	PREDICTED: thioredoxin domain-containing protein 17-like [Cricetulus griseus]	137.169
gi|119174583|ref|XP_001239650.1|	hypothetical protein CIMG_09271 [Coccidioides immitis RS]	141.44
gi|533135419|ref|XP_005382587.1|	PREDICTED: prostaglandin G/H synthase 1 isoform X1 [Chinchilla lanigera]	141.998
gi|514703559|ref|XP_005008924.1|	PREDICTED: tumor necrosis factor ligand superfamily member 6 [Anas platyrhynchos]	143.263
gi|533135425|ref|XP_005382590.1|	PREDICTED: prostaglandin G/H synthase 1 isoform X4 [Chinchilla lanigera]	144
gi|507558182|ref|XP_004662829.1|	PREDICTED: prostaglandin G/H synthase 1 isoform X3 [Jaculus jaculus]	145.71
gi|507558178|ref|XP_004662827.1|	PREDICTED: prostaglandin G/H synthase 1 isoform X1 [Jaculus jaculus]	145.737
gi|507558180|ref|XP_004662828.1|	PREDICTED: prostaglandin G/H synthase 1 isoform X2 [Jaculus jaculus]	147.109
gi|194033503|ref|XP_001926164.1|	PREDICTED: prostaglandin G/H synthase 1 [Sus scrofa]	147.109
gi|507689557|ref|XP_004641555.1|	PREDICTED: prostaglandin G/H synthase 1 isoform X1 [Octodon degus]	148.548
gi|533135423|ref|XP_005382589.1|	PREDICTED: prostaglandin G/H synthase 1 isoform X3 [Chinchilla lanigera]	151.304
gi|545835173|ref|XP_005665349.1|	PREDICTED: receptor-type tyrosine-protein phosphatase mu-like isoform X1 [Sus scrofa]	152.287
gi|345316909|ref|XP_001509330.2|	PREDICTED: protein FAM115C-like [Ornithorhynchus anatinus]	152.662
gi|512807894|ref|XP_004875717.1|	PREDICTED: prostaglandin G/H synthase 1 [Heterocephalus glaber] &gt;gi|512974804|ref|XP_004849484.1| PREDICTED: prostaglandin G/H synthase 1 [Heterocephalus glaber]	154.166
gi|66501241|ref|XP_392175.2|	PREDICTED: BTB/POZ domain-containing protein 2-like [Apis mellifera]	154.968
gi|542219313|ref|XP_005449605.1|	PREDICTED: probable E3 ubiquitin-protein ligase HERC4-like [Oreochromis niloticus]	155.264
gi|488524156|ref|XP_004453954.1|	PREDICTED: prostaglandin G/H synthase 1 isoform 1 [Dasypus novemcinctus]	157.11
gi|488524158|ref|XP_004453955.1|	PREDICTED: prostaglandin G/H synthase 1 isoform 2 [Dasypus novemcinctus]	158.815
gi|514696059|ref|XP_004995600.1|	hypothetical protein PTSG_03868 [Salpingoeca rosetta]	159.535
gi|525022426|ref|XP_005058704.1|	PREDICTED: nuclear factor related to kappa-B-binding protein isoform X4 [Ficedula albicollis]	162.341
gi|258567264|ref|XP_002584376.1|	predicted protein [Uncinocarpus reesii 1704]	162.368
gi|524885228|ref|XP_005099223.1|	PREDICTED: uncharacterized protein LOC101848820 isoform X1 [Aplysia californica] &gt;gi|524885230|ref|XP_005099224.1| PREDICTED: uncharacterized protein LOC101848820 isoform X2 [Aplysia californica] &gt;gi|524885232|ref|XP_005099225.1| PREDICTED: uncharacterized protein LOC101848820 isoform X3 [Aplysia californica] &gt;gi|524885234|ref|XP_005099226.1| PREDICTED: uncharacterized protein LOC1018488…	163.031
gi|380023444|ref|XP_003695533.1|	PREDICTED: BTB/POZ domain-containing protein 1-like [Apis florea]	163.927
gi|507689565|ref|XP_004641557.1|	PREDICTED: prostaglandin G/H synthase 1 isoform X3 [Octodon degus]	164.256
gi|326916579|ref|XP_003204584.1|	PREDICTED: nuclear receptor subfamily 2 group E member 1-like, partial [Meleagris gallopavo]	164.533
gi|255653072|ref|NP_001157448.1|	prostaglandin G/H synthase 1 precursor [Equus caballus]	166.13
gi|195109220|ref|XP_001999185.1|	GI24370 [Drosophila mojavensis]	169.158
gi|533135429|ref|XP_005382592.1|	PREDICTED: prostaglandin G/H synthase 1 isoform X6 [Chinchilla lanigera]	169.876
gi|383866404|ref|XP_003708660.1|	PREDICTED: anaphase-promoting complex subunit 13-like [Megachile rotundata]	170.171
gi|398366265|ref|NP_010535.3|	hypothetical protein YDR249C [Saccharomyces cerevisiae S288c]	170.417
gi|530619775|ref|XP_005299576.1|	PREDICTED: prostaglandin G/H synthase 1 [Chrysemys picta bellii]	175.661
gi|557770758|ref|XP_005185042.1|	PREDICTED: putative phosphatidate phosphatase-like [Musca domestica]	176.348
gi|149237520|ref|XP_001524637.1|	predicted protein [Lodderomyces elongisporus NRRL YB-4239]	178.612
gi|156040830|ref|XP_001587401.1|	hypothetical protein SS1G_11393 [Sclerotinia sclerotiorum 1980]	178.645
gi|340380384|ref|XP_003388702.1|	PREDICTED: hypothetical protein LOC100635406 [Amphimedon queenslandica]	179.923
gi|392889677|ref|NP_494702.2|	Protein K10G6.4 [Caenorhabditis elegans]	181.402
gi|525022420|ref|XP_005058701.1|	PREDICTED: nuclear factor related to kappa-B-binding protein isoform X1 [Ficedula albicollis]	182.991
gi|504134519|ref|XP_004579781.1|	PREDICTED: receptor-type tyrosine-protein phosphatase mu [Ochotona princeps]	183.663
gi|564370100|ref|XP_006245680.1|	PREDICTED: receptor-type tyrosine-protein phosphatase mu isoform X3 [Rattus norvegicus]	183.708
gi|564370096|ref|XP_006245678.1|	PREDICTED: receptor-type tyrosine-protein phosphatase mu isoform X1 [Rattus norvegicus]	183.754
gi|189197833|ref|XP_001935254.1|	hypothetical protein PTRG_04921 [Pyrenophora tritici-repentis Pt-1C-BFP]	183.956
gi|302682654|ref|XP_003031008.1|	hypothetical protein SCHCODRAFT_109925 [Schizophyllum commune H4-8]	184.305
gi|507689561|ref|XP_004641556.1|	PREDICTED: prostaglandin G/H synthase 1 isoform X2 [Octodon degus]	184.47
gi|507689314|ref|XP_004712628.1|	PREDICTED: prostaglandin G/H synthase 1 isoform X2 [Echinops telfairi]	186.204
gi|507689310|ref|XP_004712627.1|	PREDICTED: prostaglandin G/H synthase 1 isoform X1 [Echinops telfairi]	186.541
gi|449681040|ref|XP_002164474.2|	PREDICTED: ATP-dependent DNA helicase Q5-like [Hydra vulgaris]	186.685
gi|156393521|ref|XP_001636376.1|	predicted protein [Nematostella vectensis]	187.027
gi|345323925|ref|XP_003430762.1|	PREDICTED: receptor-type tyrosine-protein phosphatase mu-like [Ornithorhynchus anatinus]	187.729
gi|449676498|ref|XP_004208642.1|	PREDICTED: hemicentin-2-like [Hydra vulgaris]	189.869
gi|524965441|ref|XP_005082627.1|	PREDICTED: receptor-type tyrosine-protein phosphatase mu [Mesocricetus auratus]	190.52
gi|564370108|ref|XP_006245684.1|	PREDICTED: receptor-type tyrosine-protein phosphatase mu isoform X7 [Rattus norvegicus]	190.569
gi|564370106|ref|XP_006245683.1|	PREDICTED: receptor-type tyrosine-protein phosphatase mu isoform X6 [Rattus norvegicus]	190.612
gi|532049734|ref|XP_005367635.1|	PREDICTED: receptor-type tyrosine-protein phosphatase mu isoform X1 [Microtus ochrogaster]	190.659
gi|274323760|ref|NP_001162103.1|	receptor-type tyrosine-protein phosphatase mu precursor [Rattus norvegicus]	190.659
gi|564370102|ref|XP_006245681.1|	PREDICTED: receptor-type tyrosine-protein phosphatase mu isoform X4 [Rattus norvegicus]	190.68
gi|564370098|ref|XP_006245679.1|	PREDICTED: receptor-type tyrosine-protein phosphatase mu isoform X2 [Rattus norvegicus]	190.769
gi|532102916|ref|XP_005337064.1|	PREDICTED: receptor-type tyrosine-protein phosphatase mu isoform X1 [Ictidomys tridecemlineatus]	190.769
gi|444319514|ref|XP_004180414.1|	hypothetical protein TBLA_0D03980 [Tetrapisispora blattae CBS 6284]	190.875
gi|149238037|ref|XP_001524895.1|	hypothetical protein LELG_03927 [Lodderomyces elongisporus NRRL YB-4239]	191.253
gi|354483123|ref|XP_003503744.1|	PREDICTED: receptor-type tyrosine-protein phosphatase mu isoform 2 [Cricetulus griseus]	192.448
gi|507662884|ref|XP_004635890.1|	PREDICTED: receptor-type tyrosine-protein phosphatase mu [Octodon degus]	192.522
gi|294659085|ref|XP_461421.2|	DEHA2F24882p [Debaryomyces hansenii CBS767]	192.808
gi|564370112|ref|XP_006245686.1|	PREDICTED: receptor-type tyrosine-protein phosphatase mu isoform X9 [Rattus norvegicus]	194.066
gi|564370104|ref|XP_006245682.1|	PREDICTED: receptor-type tyrosine-protein phosphatase mu isoform X5 [Rattus norvegicus]	194.231
gi|532102918|ref|XP_005337065.1|	PREDICTED: receptor-type tyrosine-protein phosphatase mu isoform X2 [Ictidomys tridecemlineatus]	194.253
gi|533113948|ref|XP_005372672.1|	PREDICTED: receptor-type tyrosine-protein phosphatase mu isoform X2 [Chinchilla lanigera]	195.777
gi|533113958|ref|XP_005372677.1|	PREDICTED: receptor-type tyrosine-protein phosphatase mu isoform X7 [Chinchilla lanigera]	195.852
gi|226054321|ref|NP_033010.2|	receptor-type tyrosine-protein phosphatase mu precursor [Mus musculus]	195.886
gi|564370110|ref|XP_006245685.1|	PREDICTED: receptor-type tyrosine-protein phosphatase mu isoform X8 [Rattus norvegicus]	195.959
gi|488546553|ref|XP_004464792.1|	PREDICTED: receptor-type tyrosine-protein phosphatase mu [Dasypus novemcinctus]	197.302
gi|533113946|ref|XP_005372671.1|	PREDICTED: receptor-type tyrosine-protein phosphatase mu isoform X1 [Chinchilla lanigera]	197.665
gi|344270000|ref|XP_003406834.1|	PREDICTED: receptor-type tyrosine-protein phosphatase mu [Loxodonta africana]	197.853
gi|512918340|ref|XP_004903755.1|	PREDICTED: receptor-type tyrosine-protein phosphatase mu isoform X1 [Heterocephalus glaber] &gt;gi|512982575|ref|XP_004853275.1| PREDICTED: receptor-type tyrosine-protein phosphatase mu isoform X1 [Heterocephalus glaber]	197.875
gi|426254017|ref|XP_004020684.1|	PREDICTED: receptor-type tyrosine-protein phosphatase mu [Ovis aries]	198.295
gi|543268127|ref|XP_005423824.1|	PREDICTED: prostaglandin G/H synthase 2 [Geospiza fortis]	198.535
gi|548499702|ref|XP_005691145.1|	PREDICTED: tudor domain-containing protein 5 [Capra hircus]	198.953
gi|426240515|ref|XP_004014144.1|	PREDICTED: tudor domain-containing protein 5 [Ovis aries]	199.797
gi|511836391|ref|XP_004742784.1|	PREDICTED: receptor-type tyrosine-protein phosphatase mu isoform X1 [Mustela putorius furo]	200.908
gi|532102922|ref|XP_005337067.1|	PREDICTED: receptor-type tyrosine-protein phosphatase mu isoform X4 [Ictidomys tridecemlineatus]	201.449
gi|532049738|ref|XP_005367637.1|	PREDICTED: receptor-type tyrosine-protein phosphatase mu isoform X3 [Microtus ochrogaster]	201.449
gi|478493578|ref|XP_004421142.1|	PREDICTED: receptor-type tyrosine-protein phosphatase mu [Ceratotherium simum simum]	201.449
gi|354483121|ref|XP_003503743.1|	PREDICTED: receptor-type tyrosine-protein phosphatase mu isoform 1 [Cricetulus griseus]	201.449
gi|157419150|ref|NP_002836.3|	receptor-type tyrosine-protein phosphatase mu isoform 2 precursor [Homo sapiens]	201.449
gi|532049736|ref|XP_005367636.1|	PREDICTED: receptor-type tyrosine-protein phosphatase mu isoform X2 [Microtus ochrogaster]	201.524
gi|472371809|ref|XP_004405399.1|	PREDICTED: receptor-type tyrosine-protein phosphatase mu-like, partial [Odobenus rosmarus divergens]	201.584
gi|544506977|ref|XP_005587217.1|	PREDICTED: receptor-type tyrosine-protein phosphatase mu isoform X3 [Macaca fascicularis]	201.592
gi|544506975|ref|XP_005587216.1|	PREDICTED: receptor-type tyrosine-protein phosphatase mu isoform X2 [Macaca fascicularis]	201.643
gi|532102924|ref|XP_005337068.1|	PREDICTED: receptor-type tyrosine-protein phosphatase mu isoform X5 [Ictidomys tridecemlineatus]	201.866
gi|564370114|ref|XP_006245687.1|	PREDICTED: receptor-type tyrosine-protein phosphatase mu isoform X10 [Rattus norvegicus]	201.931
gi|545225092|ref|XP_005612972.1|	PREDICTED: LOW QUALITY PROTEIN: receptor-type tyrosine-protein phosphatase mu [Equus caballus]	202.657
gi|545506406|ref|XP_005623127.1|	PREDICTED: receptor-type tyrosine-protein phosphatase mu isoform X1 [Canis lupus familiaris]	202.792
gi|511944661|ref|XP_004790873.1|	PREDICTED: receptor-type tyrosine-protein phosphatase mu [Mustela putorius furo]	202.819
gi|560982893|ref|XP_006213672.1|	PREDICTED: receptor-type tyrosine-protein phosphatase mu isoform X2 [Vicugna pacos]	202.956
gi|507951160|ref|XP_004683804.1|	PREDICTED: receptor-type tyrosine-protein phosphatase mu isoform X2 [Condylura cristata]	202.956
gi|505836555|ref|XP_004611851.1|	PREDICTED: receptor-type tyrosine-protein phosphatase mu isoform X2 [Sorex araneus]	202.956
gi|397494182|ref|XP_003817964.1|	PREDICTED: receptor-type tyrosine-protein phosphatase mu isoform 4 [Pan paniscus]	202.956
gi|332225890|ref|XP_003262118.1|	PREDICTED: receptor-type tyrosine-protein phosphatase mu isoform 3 [Nomascus leucogenys]	202.956
gi|395857320|ref|XP_003801046.1|	PREDICTED: receptor-type tyrosine-protein phosphatase mu [Otolemur garnettii]	203
gi|560982891|ref|XP_006213671.1|	PREDICTED: receptor-type tyrosine-protein phosphatase mu isoform X1 [Vicugna pacos]	203.038
gi|505836553|ref|XP_004611850.1|	PREDICTED: receptor-type tyrosine-protein phosphatase mu isoform X1 [Sorex araneus]	203.038
gi|544506983|ref|XP_005587220.1|	PREDICTED: receptor-type tyrosine-protein phosphatase mu isoform X6 [Macaca fascicularis]	203.193
gi|533113950|ref|XP_005372673.1|	PREDICTED: receptor-type tyrosine-protein phosphatase mu isoform X3 [Chinchilla lanigera]	203.2
gi|514450743|ref|XP_003464487.2|	PREDICTED: receptor-type tyrosine-protein phosphatase mu [Cavia porcellus]	203.266
gi|334325897|ref|XP_001370068.2|	PREDICTED: receptor-type tyrosine-protein phosphatase mu, partial [Monodelphis domestica]	203.272
gi|544506981|ref|XP_005587219.1|	PREDICTED: receptor-type tyrosine-protein phosphatase mu isoform X5 [Macaca fascicularis]	203.337
gi|410977354|ref|XP_003995071.1|	PREDICTED: receptor-type tyrosine-protein phosphatase mu isoform 1 [Felis catus]	203.337
gi|397494178|ref|XP_003817962.1|	PREDICTED: receptor-type tyrosine-protein phosphatase mu isoform 2 [Pan paniscus]	203.337
gi|332849505|ref|XP_512029.3|	PREDICTED: receptor-type tyrosine-protein phosphatase mu isoform 3 [Pan troglodytes]	203.337
gi|332225886|ref|XP_003262116.1|	PREDICTED: receptor-type tyrosine-protein phosphatase mu isoform 1 [Nomascus leucogenys]	203.337
gi|296222250|ref|XP_002757108.1|	PREDICTED: receptor-type tyrosine-protein phosphatase mu isoform 1 [Callithrix jacchus]	203.337
gi|507557974|ref|XP_004662726.1|	PREDICTED: receptor-type tyrosine-protein phosphatase mu isoform X2 [Jaculus jaculus]	203.343
gi|301764425|ref|XP_002917634.1|	PREDICTED: receptor-type tyrosine-protein phosphatase mu-like [Ailuropoda melanoleuca]	203.39
gi|544506979|ref|XP_005587218.1|	PREDICTED: receptor-type tyrosine-protein phosphatase mu isoform X4 [Macaca fascicularis]	203.413
gi|532102920|ref|XP_005337066.1|	PREDICTED: receptor-type tyrosine-protein phosphatase mu isoform X3 [Ictidomys tridecemlineatus]	203.413
gi|410977356|ref|XP_003995072.1|	PREDICTED: receptor-type tyrosine-protein phosphatase mu isoform 2 [Felis catus]	203.413
gi|397494180|ref|XP_003817963.1|	PREDICTED: receptor-type tyrosine-protein phosphatase mu isoform 3 [Pan paniscus]	203.413
gi|332849507|ref|XP_003315855.1|	PREDICTED: receptor-type tyrosine-protein phosphatase mu isoform 2 [Pan troglodytes]	203.413
gi|332225888|ref|XP_003262117.1|	PREDICTED: receptor-type tyrosine-protein phosphatase mu isoform 2 [Nomascus leucogenys]	203.413
gi|296222252|ref|XP_002757109.1|	PREDICTED: receptor-type tyrosine-protein phosphatase mu isoform 2 [Callithrix jacchus]	203.413
gi|157419152|ref|NP_001098714.1|	receptor-type tyrosine-protein phosphatase mu isoform 1 precursor [Homo sapiens]	203.413
gi|291394122|ref|XP_002713623.1|	PREDICTED: protein tyrosine phosphatase, receptor type, M [Oryctolagus cuniculus]	203.43
gi|560921601|ref|XP_006187009.1|	PREDICTED: receptor-type tyrosine-protein phosphatase mu [Camelus ferus]	203.505
gi|507557972|ref|XP_004662725.1|	PREDICTED: receptor-type tyrosine-protein phosphatase mu isoform X1 [Jaculus jaculus]	203.539
gi|544506973|ref|XP_005587215.1|	PREDICTED: receptor-type tyrosine-protein phosphatase mu isoform X1 [Macaca fascicularis]	203.555
gi|195135180|ref|XP_002012012.1|	GI16664 [Drosophila mojavensis]	203.805
gi|410052469|ref|XP_003953299.1|	PREDICTED: receptor-type tyrosine-protein phosphatase mu [Pan troglodytes]	204.858
gi|533113956|ref|XP_005372676.1|	PREDICTED: receptor-type tyrosine-protein phosphatase mu isoform X6 [Chinchilla lanigera]	204.865
gi|507951157|ref|XP_004683803.1|	PREDICTED: receptor-type tyrosine-protein phosphatase mu isoform X1 [Condylura cristata]	204.942
gi|533113954|ref|XP_005372675.1|	PREDICTED: receptor-type tyrosine-protein phosphatase mu isoform X5 [Chinchilla lanigera]	204.948
gi|533113952|ref|XP_005372674.1|	PREDICTED: receptor-type tyrosine-protein phosphatase mu isoform X4 [Chinchilla lanigera]	205.055
gi|512918344|ref|XP_004903756.1|	PREDICTED: receptor-type tyrosine-protein phosphatase mu isoform X2 [Heterocephalus glaber] &gt;gi|512982577|ref|XP_004853276.1| PREDICTED: receptor-type tyrosine-protein phosphatase mu isoform X2 [Heterocephalus glaber]	205.202
gi|529005367|ref|XP_005224353.1|	PREDICTED: receptor-type tyrosine-protein phosphatase mu isoform X3 [Bos taurus]	205.237
gi|528925008|ref|XP_005196808.1|	PREDICTED: receptor-type tyrosine-protein phosphatase mu isoform X2 [Bos taurus]	205.243
gi|466039358|ref|XP_004275997.1|	PREDICTED: receptor-type tyrosine-protein phosphatase mu isoform 2 [Orcinus orca]	205.243
gi|359079417|ref|XP_002697788.2|	PREDICTED: receptor-type tyrosine-protein phosphatase mu isoform X1 [Bos taurus]	205.314
gi|466039353|ref|XP_004275996.1|	PREDICTED: receptor-type tyrosine-protein phosphatase mu isoform 1 [Orcinus orca]	205.32
gi|358418687|ref|XP_616212.4|	PREDICTED: receptor-type tyrosine-protein phosphatase mu isoform X3 [Bos taurus]	205.32
gi|556748336|ref|XP_005969611.1|	PREDICTED: LOW QUALITY PROTEIN: receptor-type tyrosine-protein phosphatase mu [Pantholops hodgsonii]	205.418
gi|529005364|ref|XP_005224352.1|	PREDICTED: receptor-type tyrosine-protein phosphatase mu isoform X2 [Bos taurus]	205.435
gi|528925005|ref|XP_005196807.1|	PREDICTED: receptor-type tyrosine-protein phosphatase mu isoform X1 [Bos taurus]	205.441
gi|403265307|ref|XP_003924885.1|	PREDICTED: receptor-type tyrosine-protein phosphatase mu [Saimiri boliviensis boliviensis]	206.779
gi|390473805|ref|XP_003734665.1|	PREDICTED: receptor-type tyrosine-protein phosphatase mu [Callithrix jacchus]	206.779
gi|562872283|ref|XP_006164073.1|	PREDICTED: receptor-type tyrosine-protein phosphatase mu isoform X5 [Tupaia chinensis]	206.837
gi|504128793|ref|XP_004577637.1|	PREDICTED: sacsin isoform X1 [Ochotona princeps] &gt;gi|504128795|ref|XP_004577638.1| PREDICTED: sacsin isoform X2 [Ochotona princeps]	207.15
gi|511866743|ref|XP_004754909.1|	PREDICTED: kinesin-like protein KIF26A [Mustela putorius furo]	207.612
gi|195375383|ref|XP_002046481.1|	GJ12916 [Drosophila virilis]	207.649
gi|525022422|ref|XP_005058702.1|	PREDICTED: nuclear factor related to kappa-B-binding protein isoform X2 [Ficedula albicollis] &gt;gi|525022424|ref|XP_005058703.1| PREDICTED: nuclear factor related to kappa-B-binding protein isoform X3 [Ficedula albicollis]	210.016
gi|212544540|ref|XP_002152424.1|	hypothetical protein PMAA_002790 [Talaromyces marneffei ATCC 18224]	210.173
gi|448532291|ref|XP_003870398.1|	multidrug resistance protein [Candida orthopsilosis Co 90-125]	211.019
gi|505836557|ref|XP_004611852.1|	PREDICTED: receptor-type tyrosine-protein phosphatase mu isoform X3 [Sorex araneus]	211.093
gi|397494176|ref|XP_003817961.1|	PREDICTED: receptor-type tyrosine-protein phosphatase mu isoform 1 [Pan paniscus] &gt;gi|530424908|ref|XP_005258185.1| PREDICTED: receptor-type tyrosine-protein phosphatase mu isoform X1 [Homo sapiens]	211.507
gi|543727824|ref|XP_005505004.1|	PREDICTED: LOW QUALITY PROTEIN: zinc finger protein 804B [Columba livia]	212.348
gi|511836393|ref|XP_004742785.1|	PREDICTED: receptor-type tyrosine-protein phosphatase mu isoform X2 [Mustela putorius furo] &gt;gi|511836395|ref|XP_004742786.1| PREDICTED: receptor-type tyrosine-protein phosphatase mu isoform X3 [Mustela putorius furo]	213.731
gi|541950939|ref|XP_005432241.1|	PREDICTED: zinc finger protein 804B [Falco cherrug]	214.396
gi|197102626|ref|NP_001126931.1|	receptor-type tyrosine-protein phosphatase mu [Pongo abelii]	215.188
gi|507647399|ref|XP_004703107.1|	PREDICTED: receptor-type tyrosine-protein phosphatase mu-like [Echinops telfairi]	215.249
gi|157106801|ref|XP_001649487.1|	hypothetical protein AaeL_AAEL004636 [Aedes aegypti]	219.036
gi|402902668|ref|XP_003914220.1|	PREDICTED: receptor-type tyrosine-protein phosphatase mu-like, partial [Papio anubis]	219.285
gi|562872285|ref|XP_006164074.1|	PREDICTED: receptor-type tyrosine-protein phosphatase mu isoform X6 [Tupaia chinensis]	219.659
gi|557317984|ref|XP_006032193.1|	PREDICTED: nuclear factor related to kappa-B-binding protein isoform X1 [Alligator sinensis]	220.298
gi|542156582|ref|XP_005487085.1|	PREDICTED: prostaglandin G/H synthase 2 [Zonotrichia albicollis]	220.788
gi|545506408|ref|XP_005623128.1|	PREDICTED: receptor-type tyrosine-protein phosphatase mu isoform X2 [Canis lupus familiaris]	221.522
gi|260820535|ref|XP_002605590.1|	hypothetical protein BRAFLDRAFT_227915 [Branchiostoma floridae]	222.946
gi|562872277|ref|XP_006164070.1|	PREDICTED: receptor-type tyrosine-protein phosphatase mu isoform X2 [Tupaia chinensis]	222.955
gi|562872275|ref|XP_006164069.1|	PREDICTED: receptor-type tyrosine-protein phosphatase mu isoform X1 [Tupaia chinensis]	223.016
gi|297274989|ref|XP_001118576.2|	PREDICTED: receptor-type tyrosine-protein phosphatase mu [Macaca mulatta]	223.372
gi|555963558|ref|XP_005912003.1|	PREDICTED: LOW QUALITY PROTEIN: protein tyrosine phosphatase, receptor type, M, partial [Bos mutus]	224.607
gi|238507049|ref|XP_002384726.1|	67 kDa myosin-cross-reactive antigen family protein [Aspergillus flavus NRRL3357]	225.162
gi|557317988|ref|XP_006032195.1|	PREDICTED: nuclear factor related to kappa-B-binding protein isoform X3 [Alligator sinensis]	226.355
gi|557317986|ref|XP_006032194.1|	PREDICTED: nuclear factor related to kappa-B-binding protein isoform X2 [Alligator sinensis]	226.363
gi|261203731|ref|XP_002629079.1|	metallo-beta-lactamase domain-containing protein [Ajellomyces dermatitidis SLH14081]	229.502
gi|50549335|ref|XP_502138.1|	YALI0C22462p [Yarrowia lipolytica]	230.178
gi|562872279|ref|XP_006164071.1|	PREDICTED: receptor-type tyrosine-protein phosphatase mu isoform X3 [Tupaia chinensis]	234.675
gi|529418117|ref|XP_005228939.1|	PREDICTED: zinc finger protein 804B [Falco peregrinus]	237.645
gi|548378513|ref|XP_005733827.1|	PREDICTED: mediator of RNA polymerase II transcription subunit 14-like isoform X2 [Pundamilia nyererei]	238.111
gi|564242231|ref|XP_006277920.1|	PREDICTED: nuclear factor related to kappa-B-binding protein [Alligator mississippiensis]	241.618
gi|554851286|ref|XP_005935893.1|	PREDICTED: mediator of RNA polymerase II transcription subunit 14-like isoform X3 [Haplochromis burtoni]	242.284
gi|548378518|ref|XP_005733828.1|	PREDICTED: mediator of RNA polymerase II transcription subunit 14-like isoform X3 [Pundamilia nyererei]	242.314
gi|554851284|ref|XP_005935892.1|	PREDICTED: mediator of RNA polymerase II transcription subunit 14-like isoform X2 [Haplochromis burtoni]	242.588
gi|542203266|ref|XP_005475481.1|	PREDICTED: mediator of RNA polymerase II transcription subunit 14 isoform X2 [Oreochromis niloticus]	242.588
gi|499034642|ref|XP_004568002.1|	PREDICTED: mediator of RNA polymerase II transcription subunit 14-like isoform X2 [Maylandia zebra]	242.588
gi|554851282|ref|XP_005935891.1|	PREDICTED: mediator of RNA polymerase II transcription subunit 14-like isoform X1 [Haplochromis burtoni]	242.617
gi|548378508|ref|XP_005733826.1|	PREDICTED: mediator of RNA polymerase II transcription subunit 14-like isoform X1 [Pundamilia nyererei]	242.617
gi|499034640|ref|XP_004568001.1|	PREDICTED: mediator of RNA polymerase II transcription subunit 14-like isoform X1 [Maylandia zebra]	242.617
gi|562872281|ref|XP_006164072.1|	PREDICTED: receptor-type tyrosine-protein phosphatase mu isoform X4 [Tupaia chinensis]	245.412
gi|344278200|ref|XP_003410884.1|	PREDICTED: prostaglandin G/H synthase 2-like [Loxodonta africana]	246.164
gi|545508876|ref|XP_005623998.1|	PREDICTED: LOW QUALITY PROTEIN: kinesin family member 26A [Canis lupus familiaris]	246.174
gi|41055756|ref|NP_956472.1|	acyl-CoA dehydrogenase family member 11 [Danio rerio]	247.152
gi|224056965|ref|XP_002190785.1|	PREDICTED: prostaglandin G/H synthase 2 [Taeniopygia guttata]	248.54
gi|499034644|ref|XP_004568003.1|	PREDICTED: mediator of RNA polymerase II transcription subunit 14-like isoform X3 [Maylandia zebra]	249.179
gi|154276958|ref|XP_001539324.1|	NADH-ubiquinone oxidoreductase 78 kDa subunit, mitochondrial precursor [Ajellomyces capsulatus NAm1]	251.445
gi|348528266|ref|XP_003451639.1|	PREDICTED: mediator of RNA polymerase II transcription subunit 14 isoform X1 [Oreochromis niloticus]	251.823
gi|330928884|ref|XP_003302441.1|	hypothetical protein PTT_14246 [Pyrenophora teres f. teres 0-1]	251.979
gi|528490471|ref|XP_005167879.1|	PREDICTED: mediator of RNA polymerase II transcription subunit 14 isoform X2 [Danio rerio]	253.741
gi|410907081|ref|XP_003967020.1|	PREDICTED: HAUS augmin-like complex subunit 6-like [Takifugu rubripes]	253.75
gi|542203268|ref|XP_005475482.1|	PREDICTED: mediator of RNA polymerase II transcription subunit 14 isoform X3 [Oreochromis niloticus]	253.862
gi|301760029|ref|XP_002915823.1|	PREDICTED: alpha-1-acid glycoprotein-like [Ailuropoda melanoleuca]	254.191
gi|524914367|ref|XP_005111999.1|	PREDICTED: dentin sialophosphoprotein-like [Aplysia californica]	255.366
gi|557021056|ref|XP_006010833.1|	PREDICTED: immunoglobulin-like domain-containing receptor 1-like, partial [Latimeria chalumnae]	255.469
gi|170071461|ref|XP_001869912.1|	scavenger receptor [Culex quinquefasciatus]	257.367
gi|528490468|ref|XP_005167878.1|	PREDICTED: mediator of RNA polymerase II transcription subunit 14 isoform X1 [Danio rerio]	258.846
gi|301129239|ref|NP_997930.2|	mediator of RNA polymerase II transcription subunit 14 [Danio rerio]	258.853
gi|157125037|ref|XP_001654222.1|	scavenger receptor, putative [Aedes aegypti]	262.226
gi|545835175|ref|XP_005665350.1|	PREDICTED: receptor-type tyrosine-protein phosphatase mu-like isoform X2 [Sus scrofa]	263.304
gi|556960651|ref|XP_005990792.1|	PREDICTED: histone-lysine N-methyltransferase SETD2 [Latimeria chalumnae]	264.374
gi|303320579|ref|XP_003070289.1|	ATPase, AAA family protein [Coccidioides posadasii C735 delta SOWgp]	266.07
gi|195434272|ref|XP_002065127.1|	GK14839 [Drosophila willistoni]	266.771
gi|528980665|ref|XP_003587133.2|	PREDICTED: tudor domain-containing protein 5 isoform X1 [Bos taurus] &gt;gi|528980667|ref|XP_005217303.1| PREDICTED: tudor domain-containing protein 5 isoform X2 [Bos taurus] &gt;gi|528980669|ref|XP_005217304.1| PREDICTED: tudor domain-containing protein 5 isoform X3 [Bos taurus] &gt;gi|528980671|ref|XP_005217305.1| PREDICTED: tudor domain-containing protein 5 isoform X4 [Bos taurus] &gt;gi|52898…	269.411
gi|403165961|ref|XP_003325871.2|	hypothetical protein PGTG_07073 [Puccinia graminis f. sp. tritici CRL 75-36-700-3]	272.584
gi|528917375|ref|XP_003583311.2|	PREDICTED: tudor domain-containing protein 5 [Bos taurus]	273.579
gi|308506587|ref|XP_003115476.1|	hypothetical protein CRE_18748 [Caenorhabditis remanei]	279.508
gi|472354697|ref|XP_004397008.1|	PREDICTED: alpha-1-acid glycoprotein-like [Odobenus rosmarus divergens]	284.892
gi|426385433|ref|XP_004059219.1|	PREDICTED: receptor-type tyrosine-protein phosphatase mu-like [Gorilla gorilla gorilla]	285.9
gi|50294632|ref|XP_449727.1|	hypothetical protein [Candida glabrata CBS 138]	287.454
gi|156388909|ref|XP_001634735.1|	predicted protein [Nematostella vectensis]	288.924
gi|471410093|ref|XP_004386617.1|	PREDICTED: sacsin isoform 2 [Trichechus manatus latirostris]	295.143
gi|334330536|ref|XP_003341374.1|	PREDICTED: LOW QUALITY PROTEIN: sacsin-like [Monodelphis domestica]	295.239
gi|260786491|ref|XP_002588291.1|	hypothetical protein BRAFLDRAFT_86740 [Branchiostoma floridae]	296.722
gi|562872945|ref|XP_006164387.1|	PREDICTED: probable helicase senataxin isoform X5 [Tupaia chinensis]	300.58
gi|498934573|ref|XP_004519909.1|	PREDICTED: mediator of RNA polymerase II transcription subunit 14-like [Ceratitis capitata]	304.121
gi|527265707|ref|XP_005151051.1|	PREDICTED: nuclear factor related to kappa-B-binding protein-like [Melopsittacus undulatus]	304.865
gi|296223956|ref|XP_002757827.1|	PREDICTED: protein kinase C epsilon type-like [Callithrix jacchus]	305.015
gi|345492769|ref|XP_003426922.1|	PREDICTED: putative glycerol kinase 5-like isoform 2 [Nasonia vitripennis]	307.304
gi|471410091|ref|XP_004386616.1|	PREDICTED: sacsin isoform 1 [Trichechus manatus latirostris]	309.051
gi|345492771|ref|XP_001600061.2|	PREDICTED: putative glycerol kinase 5-like isoform 1 [Nasonia vitripennis]	309.376
gi|256090526|ref|XP_002581238.1|	phospholipid-transporting atpase [Schistosoma mansoni]	313.644
gi|119184765|ref|XP_001243250.1|	hypothetical protein CIMG_07146 [Coccidioides immitis RS]	315.067
gi|195435576|ref|XP_002065756.1|	GK19705 [Drosophila willistoni]	317.288
gi|542202683|ref|XP_005475267.1|	PREDICTED: diacylglycerol kinase beta [Oreochromis niloticus]	317.428
gi|334311575|ref|XP_001370542.2|	PREDICTED: prostaglandin G/H synthase 1-like [Monodelphis domestica]	318.306
gi|545512384|ref|XP_005625069.1|	PREDICTED: prostaglandin G/H synthase 1 isoform X5 [Canis lupus familiaris]	319.407
gi|126294211|ref|XP_001370595.1|	PREDICTED: prostaglandin G/H synthase 1-like [Monodelphis domestica]	325.26
gi|560895481|ref|XP_006174216.1|	PREDICTED: solute carrier family 26 member 6 [Camelus ferus]	326.473
gi|530648140|ref|XP_005315644.1|	PREDICTED: LOW QUALITY PROTEIN: spastic ataxia of Charlevoix-Saguenay (sacsin) [Chrysemys picta bellii]	326.887
gi|154199605|ref|NP_011943.2|	Ptc7p [Saccharomyces cerevisiae S288c]	328.489
gi|258563284|ref|XP_002582387.1|	conserved hypothetical protein [Uncinocarpus reesii 1704]	332.876
gi|154294035|ref|XP_001547461.1|	hypothetical protein BC1G_14051 [Botryotinia fuckeliana B05.10]	333.203
gi|564253682|ref|XP_006265840.1|	PREDICTED: nudC domain-containing protein 1, partial [Alligator mississippiensis]	333.628
gi|169623327|ref|XP_001805071.1|	hypothetical protein SNOG_14901 [Phaeosphaeria nodorum SN15]	334.462
gi|194764681|ref|XP_001964457.1|	GF23040 [Drosophila ananassae]	334.709
gi|543715240|ref|XP_005498899.1|	PREDICTED: tumor necrosis factor ligand superfamily member 6 [Columba livia]	335.977
gi|156035739|ref|XP_001585981.1|	hypothetical protein SS1G_13073 [Sclerotinia sclerotiorum 1980]	337.232
gi|512988288|ref|XP_004856062.1|	PREDICTED: uncharacterized protein KIAA0556 homolog isoform X8 [Heterocephalus glaber]	337.244
gi|551527159|ref|XP_005815054.1|	PREDICTED: mediator of RNA polymerase II transcription subunit 14-like [Xiphophorus maculatus]	339.04
gi|254571759|ref|XP_002492989.1|	Putative protein of unknown function [Komagataella pastoris GS115]	340.958
gi|532011803|ref|XP_005349691.1|	PREDICTED: thioredoxin domain-containing protein 17 [Microtus ochrogaster]	347.927
gi|295669692|ref|XP_002795394.1|	conserved hypothetical protein [Paracoccidioides sp. &apos;lutzii&apos; Pb01]	347.978
gi|328791377|ref|XP_391883.4|	PREDICTED: zinc finger protein 236-like [Apis mellifera]	348.132
gi|511912549|ref|XP_004775628.1|	PREDICTED: prostaglandin G/H synthase 1 [Mustela putorius furo] &gt;gi|511980223|ref|XP_004807970.1| PREDICTED: prostaglandin G/H synthase 1 isoform X1 [Mustela putorius furo]	348.274
gi|327269040|ref|XP_003219303.1|	PREDICTED: sacsin-like [Anolis carolinensis]	352.071
gi|410076126|ref|XP_003955645.1|	hypothetical protein KAFR_0B02120 [Kazachstania africana CBS 2517]	352.218
gi|511980225|ref|XP_004807971.1|	PREDICTED: prostaglandin G/H synthase 1 isoform X2 [Mustela putorius furo]	353.528
gi|410903692|ref|XP_003965327.1|	PREDICTED: prostaglandin G/H synthase 1-like [Takifugu rubripes]	353.591
gi|504168266|ref|XP_004593783.1|	PREDICTED: prostaglandin G/H synthase 1 [Ochotona princeps]	355.662
gi|390368786|ref|XP_800424.3|	PREDICTED: uncharacterized protein LOC586994 [Strongylocentrotus purpuratus]	356.294
gi|367054342|ref|XP_003657549.1|	hypothetical protein THITE_2123383 [Thielavia terrestris NRRL 8126]	367.909
gi|558230432|ref|XP_006138940.1|	PREDICTED: sacsin isoform X4 [Pelodiscus sinensis]	368.756
gi|154303922|ref|XP_001552367.1|	hypothetical protein BC1G_08845 [Botryotinia fuckeliana B05.10]	369.067
gi|185133473|ref|NP_001117820.1|	cyclooxygenase-2 precursor [Oncorhynchus mykiss]	370.845
gi|471408522|ref|XP_004385844.1|	PREDICTED: receptor-type tyrosine-protein phosphatase mu isoform 2 [Trichechus manatus latirostris]	371.482
gi|194860693|ref|XP_001969636.1|	GG23842 [Drosophila erecta]	372.862
gi|545512376|ref|XP_005625065.1|	PREDICTED: prostaglandin G/H synthase 1 isoform X1 [Canis lupus familiaris]	373.47
gi|471370351|ref|XP_004375688.1|	PREDICTED: prostaglandin G/H synthase 1 isoform 1 [Trichechus manatus latirostris]	373.846
gi|471408520|ref|XP_004385843.1|	PREDICTED: receptor-type tyrosine-protein phosphatase mu isoform 1 [Trichechus manatus latirostris]	375.091
gi|532070748|ref|XP_005321206.1|	PREDICTED: prostaglandin G/H synthase 1 [Ictidomys tridecemlineatus]	375.809
gi|327278392|ref|XP_003223946.1|	PREDICTED: prostasin-like [Anolis carolinensis]	376.333
gi|505840196|ref|XP_004613619.1|	PREDICTED: prostaglandin G/H synthase 1 [Sorex araneus]	376.439
gi|545512378|ref|XP_005625066.1|	PREDICTED: prostaglandin G/H synthase 1 isoform X2 [Canis lupus familiaris]	376.611
gi|512988290|ref|XP_004856063.1|	PREDICTED: uncharacterized protein KIAA0556 homolog isoform X9 [Heterocephalus glaber]	379.652
gi|164656813|ref|XP_001729533.1|	hypothetical phospholipase C [Malassezia globosa CBS 7966]	380.634
gi|512988273|ref|XP_004856055.1|	PREDICTED: uncharacterized protein KIAA0556 homolog isoform X1 [Heterocephalus glaber] &gt;gi|512988275|ref|XP_004856056.1| PREDICTED: uncharacterized protein KIAA0556 homolog isoform X2 [Heterocephalus glaber] &gt;gi|512988277|ref|XP_004856057.1| PREDICTED: uncharacterized protein KIAA0556 homolog isoform X3 [Heterocephalus glaber]	380.833
gi|558230424|ref|XP_006138937.1|	PREDICTED: sacsin isoform X1 [Pelodiscus sinensis] &gt;gi|558230427|ref|XP_006138938.1| PREDICTED: sacsin isoform X2 [Pelodiscus sinensis] &gt;gi|558230429|ref|XP_006138939.1| PREDICTED: sacsin isoform X3 [Pelodiscus sinensis]	382.685
gi|512988282|ref|XP_004856059.1|	PREDICTED: uncharacterized protein KIAA0556 homolog isoform X5 [Heterocephalus glaber]	384.14
gi|512988280|ref|XP_004856058.1|	PREDICTED: uncharacterized protein KIAA0556 homolog isoform X4 [Heterocephalus glaber]	384.317
gi|560966568|ref|XP_006205673.1|	PREDICTED: prostaglandin G/H synthase 1 [Vicugna pacos]	393.065
gi|562872943|ref|XP_006164386.1|	PREDICTED: probable helicase senataxin isoform X4 [Tupaia chinensis]	393.516
gi|562872937|ref|XP_006164383.1|	PREDICTED: probable helicase senataxin isoform X1 [Tupaia chinensis] &gt;gi|562872939|ref|XP_006164384.1| PREDICTED: probable helicase senataxin isoform X2 [Tupaia chinensis] &gt;gi|562872941|ref|XP_006164385.1| PREDICTED: probable helicase senataxin isoform X3 [Tupaia chinensis]	393.52
gi|156059836|ref|XP_001595841.1|	hypothetical protein SS1G_03931 [Sclerotinia sclerotiorum 1980]	394.926
gi|548487021|ref|XP_005687101.1|	PREDICTED: prostaglandin G/H synthase 1 [Capra hircus]	395.248
gi|560925997|ref|XP_006189179.1|	PREDICTED: LOW QUALITY PROTEIN: prostaglandin G/H synthase 1 [Camelus ferus]	395.253
gi|530577502|ref|XP_005282700.1|	PREDICTED: receptor-type tyrosine-protein phosphatase mu isoform X3 [Chrysemys picta bellii]	396.498
gi|530577500|ref|XP_005282699.1|	PREDICTED: receptor-type tyrosine-protein phosphatase mu isoform X2 [Chrysemys picta bellii]	396.607
gi|530577498|ref|XP_005282698.1|	PREDICTED: receptor-type tyrosine-protein phosphatase mu isoform X1 [Chrysemys picta bellii]	396.655
gi|530573954|ref|XP_005281389.1|	PREDICTED: glucosidase 2 subunit beta isoform X1 [Chrysemys picta bellii] &gt;gi|530573956|ref|XP_005281390.1| PREDICTED: glucosidase 2 subunit beta isoform X2 [Chrysemys picta bellii] &gt;gi|530573958|ref|XP_005281391.1| PREDICTED: glucosidase 2 subunit beta isoform X3 [Chrysemys picta bellii]	396.841
gi|308479731|ref|XP_003102074.1|	hypothetical protein CRE_07614 [Caenorhabditis remanei]	398.327
gi|551494413|ref|XP_005798771.1|	PREDICTED: prostaglandin G/H synthase 1-like [Xiphophorus maculatus]	398.576
gi|261190434|ref|XP_002621626.1|	NADH-ubiquinone oxidoreductase 78 kDa subunit [Ajellomyces dermatitidis SLH14081]	398.699
gi|512988284|ref|XP_004856060.1|	PREDICTED: uncharacterized protein KIAA0556 homolog isoform X6 [Heterocephalus glaber]	402.293
gi|554544710|ref|XP_005866945.1|	PREDICTED: receptor-type tyrosine-protein phosphatase mu [Myotis brandtii]	403.468
gi|195334817|ref|XP_002034073.1|	GM20088 [Drosophila sechellia]	409.791
gi|507699235|ref|XP_004714904.1|	PREDICTED: sacsin, partial [Echinops telfairi]	411.976
gi|507650591|ref|XP_004632652.1|	PREDICTED: glycerophosphodiester phosphodiesterase domain-containing protein 4 [Octodon degus]	413.335
gi|472351955|ref|XP_004395656.1|	PREDICTED: kinesin-like protein KIF26A [Odobenus rosmarus divergens]	415.803
gi|558127321|ref|XP_006089334.1|	PREDICTED: LOW QUALITY PROTEIN: receptor-type tyrosine-protein phosphatase mu [Myotis lucifugus]	416.17
gi|167517185|ref|XP_001742933.1|	hypothetical protein [Monosiga brevicollis MX1]	417.073
gi|557262892|ref|XP_006016955.1|	PREDICTED: prostaglandin G/H synthase 1 [Alligator sinensis]	417.417
gi|291236128|ref|XP_002738013.1|	PREDICTED: kinesin-3-like [Saccoglossus kowalevskii]	418.126
gi|556757343|ref|XP_005974015.1|	PREDICTED: prostaglandin G/H synthase 1 [Pantholops hodgsonii]	421.754
gi|498934816|ref|XP_004519977.1|	PREDICTED: probable ATP-dependent RNA helicase DDX56-like [Ceratitis capitata]	424.514
gi|57164169|ref|NP_001009476.1|	prostaglandin G/H synthase 1 precursor [Ovis aries]	425.682
gi|348569849|ref|XP_003470710.1|	PREDICTED: prostaglandin G/H synthase 1 [Cavia porcellus]	425.703
gi|380020971|ref|XP_003694348.1|	PREDICTED: short transient receptor potential channel 5-like [Apis florea]	427.109
gi|195442332|ref|XP_002068912.1|	GK18026 [Drosophila willistoni]	428.803
gi|466035726|ref|XP_004275286.1|	PREDICTED: prostaglandin G/H synthase 2 [Orcinus orca]	433.949
gi|556733461|ref|XP_005962378.1|	PREDICTED: tudor domain-containing protein 5, partial [Pantholops hodgsonii]	433.977
gi|470621759|ref|XP_004318883.1|	PREDICTED: prostaglandin G/H synthase 2-like [Tursiops truncatus]	437.988
gi|288872196|ref|NP_001165867.1|	prostaglandin-endoperoxide synthase 2 precursor [Oryzias latipes]	442.294
gi|478498258|ref|XP_004423462.1|	PREDICTED: prostaglandin G/H synthase 1 isoform 1 [Ceratotherium simum simum]	446.025
gi|471364876|ref|XP_004372982.1|	PREDICTED: prostaglandin G/H synthase 2 [Trichechus manatus latirostris]	446.18
gi|196011251|ref|XP_002115489.1|	hypothetical protein TRIADDRAFT_29505 [Trichoplax adhaerens]	446.239
gi|130485856|ref|NP_001076150.1|	prostaglandin G/H synthase 1 precursor [Oryctolagus cuniculus]	446.334
gi|562842986|ref|XP_006150535.1|	PREDICTED: prostaglandin G/H synthase 1 [Tupaia chinensis]	450.176
gi|328778890|ref|XP_003249561.1|	PREDICTED: 26S proteasome non-ATPase regulatory subunit 9-like [Apis mellifera]	450.937
gi|147907020|ref|NP_001086541.1|	rho GTPase-activating protein 21-A [Xenopus laevis]	452.416
gi|255711981|ref|XP_002552273.1|	KLTH0C01012p [Lachancea thermotolerans]	454.504
gi|283436140|ref|NP_001164436.1|	peptidoglycan-recognition protein S2-like protein precursor [Nasonia vitripennis]	456.265
gi|507689318|ref|XP_004712629.1|	PREDICTED: prostaglandin G/H synthase 1 isoform X3 [Echinops telfairi]	457.853
gi|470608129|ref|XP_004314816.1|	PREDICTED: prostaglandin G/H synthase 1 isoform 1 [Tursiops truncatus]	458.433
gi|466006414|ref|XP_004269299.1|	PREDICTED: prostaglandin G/H synthase 1 isoform 1 [Orcinus orca]	458.433
gi|504132512|ref|XP_004578872.1|	PREDICTED: prostaglandin G/H synthase 2 [Ochotona princeps]	467.329
gi|170586154|ref|XP_001897845.1|	anaphase promoting complex subunit 13 [Brugia malayi]	467.461
gi|260810754|ref|XP_002600114.1|	hypothetical protein BRAFLDRAFT_118235 [Branchiostoma floridae]	471.054
gi|545803764|ref|XP_005660315.1|	PREDICTED: coiled-coil domain-containing protein 180 [Sus scrofa]	471.352
gi|301754845|ref|XP_002913251.1|	PREDICTED: MAX gene-associated protein-like isoform 1 [Ailuropoda melanoleuca]	474.807
gi|147906023|ref|NP_001091389.1|	prostaglandin-endoperoxide synthase 1 (prostaglandin G/H synthase and cyclooxygenase) precursor [Xenopus laevis]	479.04
gi|347971501|ref|XP_313144.3|	AGAP004232-PA [Anopheles gambiae str. PEST] &gt;gi|347971503|ref|XP_003436746.1| AGAP004232-PB [Anopheles gambiae str. PEST]	480.286
gi|545512382|ref|XP_005625068.1|	PREDICTED: prostaglandin G/H synthase 1 isoform X4 [Canis lupus familiaris]	485.376
gi|562862572|ref|XP_006159585.1|	PREDICTED: sacsin [Tupaia chinensis]	486.702
gi|126723503|ref|NP_001075857.1|	prostaglandin G/H synthase 2 precursor [Oryctolagus cuniculus]	489.47
gi|157786640|ref|NP_001099275.1|	thioredoxin domain-containing protein 17 [Rattus norvegicus]	490.981
gi|558135670|ref|XP_006091193.1|	PREDICTED: prostaglandin G/H synthase 1 [Myotis lucifugus]	493.154
gi|213409600|ref|XP_002175570.1|	tyrosyl-tRNA synthetase [Schizosaccharomyces japonicus yFS275]	493.42
gi|472384522|ref|XP_004411632.1|	PREDICTED: prostaglandin G/H synthase 1 isoform 2 [Odobenus rosmarus divergens]	493.764
gi|115402873|ref|XP_001217513.1|	predicted protein [Aspergillus terreus NIH2624]	494.29
gi|507574034|ref|XP_004670595.1|	PREDICTED: sacsin isoform X1 [Jaculus jaculus]	495.777
gi|301760404|ref|XP_002915993.1|	PREDICTED: LOW QUALITY PROTEIN: prostaglandin G/H synthase 1-like [Ailuropoda melanoleuca]	496.225
gi|410979003|ref|XP_003995876.1|	PREDICTED: prostaglandin G/H synthase 1 [Felis catus]	496.38
gi|545512388|ref|XP_005625071.1|	PREDICTED: prostaglandin G/H synthase 1 isoform X7 [Canis lupus familiaris]	496.927
gi|470643105|ref|XP_004326133.1|	PREDICTED: zinc finger CCHC domain-containing protein 4 [Tursiops truncatus]	502.69
gi|507574036|ref|XP_004670596.1|	PREDICTED: sacsin isoform X2 [Jaculus jaculus]	504.811
gi|448120242|ref|XP_004203929.1|	Piso0_000953 [Millerozyma farinosa CBS 7064]	506.708
gi|548443605|ref|XP_005745849.1|	PREDICTED: liprin-beta-2-like [Pundamilia nyererei]	507.431
gi|312068511|ref|XP_003137248.1|	anaphase promoting complex subunit 13 [Loa loa]	516.859
gi|478516286|ref|XP_004432379.1|	PREDICTED: zinc finger CCHC domain-containing protein 4 isoform 1 [Ceratotherium simum simum] &gt;gi|478516288|ref|XP_004432380.1| PREDICTED: zinc finger CCHC domain-containing protein 4 isoform 2 [Ceratotherium simum simum]	517.353
gi|115908591|ref|XP_001182211.1|	PREDICTED: anaphase-promoting complex subunit 13-like [Strongylocentrotus purpuratus]	518.052
gi|507567538|ref|XP_004667404.1|	PREDICTED: uncharacterized protein C11orf63 homolog [Jaculus jaculus]	523.769
gi|308463631|ref|XP_003094088.1|	hypothetical protein CRE_14949 [Caenorhabditis remanei]	526.747
gi|471370353|ref|XP_004375689.1|	PREDICTED: prostaglandin G/H synthase 1 isoform 2 [Trichechus manatus latirostris]	528.006
gi|507976117|ref|XP_004692309.1|	PREDICTED: leucine-rich repeat neuronal protein 1 [Condylura cristata]	534.256
gi|196004162|ref|XP_002111948.1|	hypothetical protein TRIADDRAFT_55476 [Trichoplax adhaerens]	536.843
gi|170044176|ref|XP_001849732.1|	conserved hypothetical protein [Culex quinquefasciatus]	539.259
gi|472384520|ref|XP_004411631.1|	PREDICTED: prostaglandin G/H synthase 1 isoform 1 [Odobenus rosmarus divergens]	539.387
gi|403255390|ref|XP_003920419.1|	PREDICTED: sacsin [Saimiri boliviensis boliviensis]	543.885
gi|390463960|ref|XP_002806928.2|	PREDICTED: LOW QUALITY PROTEIN: sacsin [Callithrix jacchus]	544.297
gi|260813657|ref|XP_002601533.1|	hypothetical protein BRAFLDRAFT_115604 [Branchiostoma floridae]	547.546
gi|350418756|ref|XP_003491956.1|	PREDICTED: cytochrome P450 6k1-like [Bombus impatiens]	547.934
gi|470611528|ref|XP_004315724.1|	PREDICTED: sacsin [Tursiops truncatus]	548.724
gi|512985916|ref|XP_004854909.1|	PREDICTED: sacsin isoform X2 [Heterocephalus glaber]	548.752
gi|544502844|ref|XP_005585534.1|	PREDICTED: sacsin isoform X4 [Macaca fascicularis]	548.754
gi|544502842|ref|XP_005585533.1|	PREDICTED: sacsin isoform X3 [Macaca fascicularis]	548.763
gi|512813412|ref|XP_004877518.1|	PREDICTED: LOW QUALITY PROTEIN: sacsin [Heterocephalus glaber]	548.766
gi|544502838|ref|XP_005585531.1|	PREDICTED: sacsin isoform X1 [Macaca fascicularis] &gt;gi|544502840|ref|XP_005585532.1| PREDICTED: sacsin isoform X2 [Macaca fascicularis]	548.768
gi|354476692|ref|XP_003500557.1|	PREDICTED: sacsin [Cricetulus griseus]	548.8
gi|560918736|ref|XP_006185597.1|	PREDICTED: prostaglandin G/H synthase 2 isoform X2 [Camelus ferus]	552.017
gi|478498260|ref|XP_004423463.1|	PREDICTED: prostaglandin G/H synthase 1 isoform 2 [Ceratotherium simum simum]	553.017
gi|512985918|ref|XP_004854910.1|	PREDICTED: sacsin isoform X3 [Heterocephalus glaber]	553.838
gi|426374909|ref|XP_004054297.1|	PREDICTED: sacsin [Gorilla gorilla gorilla]	553.839
gi|402901560|ref|XP_003913715.1|	PREDICTED: sacsin [Papio anubis]	553.839
gi|512985914|ref|XP_004854908.1|	PREDICTED: sacsin isoform X1 [Heterocephalus glaber]	553.842
gi|478501322|ref|XP_004424973.1|	PREDICTED: prostaglandin G/H synthase 2 [Ceratotherium simum simum]	557.144
gi|478522218|ref|XP_004435315.1|	PREDICTED: sacsin isoform 1 [Ceratotherium simum simum]	558.968
gi|397526330|ref|XP_003833084.1|	PREDICTED: LOW QUALITY PROTEIN: sacsin [Pan paniscus]	558.971
gi|532024268|ref|XP_005355453.1|	PREDICTED: sacsin isoform X1 [Microtus ochrogaster]	558.973
gi|564317925|ref|XP_006222036.1|	PREDICTED: sacsin isoform X2 [Rattus norvegicus] &gt;gi|564386636|ref|XP_006252230.1| PREDICTED: sacsin isoform X2 [Rattus norvegicus]	558.984
gi|530402261|ref|XP_005266395.1|	PREDICTED: sacsin isoform X1 [Homo sapiens]	558.985
gi|115813213|ref|XP_787734.2|	PREDICTED: telomere-associated protein RIF1-like, partial [Strongylocentrotus purpuratus]	559.966
gi|330924870|ref|XP_003300815.1|	hypothetical protein PTT_12167 [Pyrenophora teres f. teres 0-1]	560.031
gi|545512386|ref|XP_005625070.1|	PREDICTED: prostaglandin G/H synthase 1 isoform X6 [Canis lupus familiaris]	561.535
gi|564317929|ref|XP_006222038.1|	PREDICTED: sacsin isoform X4 [Rattus norvegicus] &gt;gi|564386640|ref|XP_006252232.1| PREDICTED: sacsin isoform X4 [Rattus norvegicus]	563.825
gi|560900438|ref|XP_006176630.1|	PREDICTED: LOW QUALITY PROTEIN: sacsin [Camelus ferus]	563.843
gi|533186744|ref|XP_005406373.1|	PREDICTED: sacsin [Chinchilla lanigera]	563.918
gi|297274100|ref|XP_001089964.2|	PREDICTED: sacsin-like isoform 2 [Macaca mulatta]	564.053
gi|441613500|ref|XP_004088146.1|	PREDICTED: sacsin [Nomascus leucogenys]	564.069
gi|297693647|ref|XP_002824122.1|	PREDICTED: LOW QUALITY PROTEIN: sacsin [Pongo abelii]	564.146
gi|545542017|ref|XP_005635602.1|	PREDICTED: LOW QUALITY PROTEIN: sacsin [Canis lupus familiaris]	564.149
gi|163659918|ref|NP_055178.3|	sacsin isoform 1 [Homo sapiens]	564.151
gi|301770575|ref|XP_002920712.1|	PREDICTED: sacsin-like [Ailuropoda melanoleuca]	564.195
gi|410947206|ref|XP_003980343.1|	PREDICTED: sacsin [Felis catus]	564.264
gi|395817369|ref|XP_003782144.1|	PREDICTED: LOW QUALITY PROTEIN: protocadherin-12 [Otolemur garnettii]	564.269
gi|395520793|ref|XP_003764508.1|	PREDICTED: sacsin [Sarcophilus harrisii]	564.483
gi|50978652|ref|NP_001003023.1|	prostaglandin G/H synthase 1 precursor [Canis lupus familiaris]	564.99
gi|545512380|ref|XP_005625067.1|	PREDICTED: prostaglandin G/H synthase 1 isoform X3 [Canis lupus familiaris]	565.512
gi|395509540|ref|XP_003759054.1|	PREDICTED: prostaglandin G/H synthase 1 [Sarcophilus harrisii]	567.098
gi|556760460|ref|XP_005975548.1|	PREDICTED: sacsin [Pantholops hodgsonii]	568.751
gi|466068194|ref|XP_004281836.1|	PREDICTED: sacsin [Orcinus orca]	569.346
gi|512985920|ref|XP_004854911.1|	PREDICTED: sacsin isoform X4 [Heterocephalus glaber]	569.38
gi|564317923|ref|XP_006222035.1|	PREDICTED: sacsin isoform X1 [Rattus norvegicus] &gt;gi|564386634|ref|XP_006252229.1| PREDICTED: sacsin isoform X1 [Rattus norvegicus]	569.394
gi|511909984|ref|XP_004774400.1|	PREDICTED: sacsin isoform X1 [Mustela putorius furo] &gt;gi|511909986|ref|XP_004774401.1| PREDICTED: sacsin isoform X2 [Mustela putorius furo] &gt;gi|512015712|ref|XP_004825171.1| PREDICTED: sacsin isoform X1 [Mustela putorius furo] &gt;gi|512015714|ref|XP_004825172.1| PREDICTED: sacsin isoform X2 [Mustela putorius furo] &gt;gi|512015716|ref|XP_004825173.1| PREDICTED: sacsin isoform X3 [Mustela p…	569.397
gi|221111730|ref|XP_002158068.1|	PREDICTED: uncharacterized protein LOC100208319 [Hydra vulgaris]	573.764
gi|498997032|ref|XP_004553886.1|	PREDICTED: prostaglandin G/H synthase 2-like [Maylandia zebra]	574.341
gi|478522220|ref|XP_004435316.1|	PREDICTED: sacsin isoform 2 [Ceratotherium simum simum]	574.409
gi|560988254|ref|XP_006216298.1|	PREDICTED: sacsin [Vicugna pacos]	574.412
gi|532104091|ref|XP_005337640.1|	PREDICTED: sacsin isoform X2 [Ictidomys tridecemlineatus]	574.415
gi|524950666|ref|XP_005075345.1|	PREDICTED: sacsin [Mesocricetus auratus]	574.42
gi|528912681|ref|XP_005194206.1|	PREDICTED: sacsin isoform X2 [Bos taurus] &gt;gi|528971516|ref|XP_005213881.1| PREDICTED: sacsin isoform X3 [Bos taurus]	574.65
gi|564317927|ref|XP_006222037.1|	PREDICTED: sacsin isoform X3 [Rattus norvegicus] &gt;gi|564386638|ref|XP_006252231.1| PREDICTED: sacsin isoform X3 [Rattus norvegicus]	574.655
gi|532104089|ref|XP_005337639.1|	PREDICTED: sacsin isoform X1 [Ictidomys tridecemlineatus]	574.655
gi|528912679|ref|XP_586753.3|	PREDICTED: sacsin isoform X3 [Bos taurus] &gt;gi|528971514|ref|XP_002691909.2| PREDICTED: sacsin isoform X1 [Bos taurus]	574.66
gi|528912677|ref|XP_005194205.1|	PREDICTED: sacsin isoform X1 [Bos taurus] &gt;gi|528971512|ref|XP_005213880.1| PREDICTED: sacsin isoform X2 [Bos taurus]	574.664
gi|395848271|ref|XP_003796777.1|	PREDICTED: sacsin [Otolemur garnettii]	574.691
gi|354505853|ref|XP_003514982.1|	PREDICTED: cytochrome P450 2B19-like isoform 2 [Cricetulus griseus]	574.876
gi|532024272|ref|XP_005355455.1|	PREDICTED: sacsin isoform X3 [Microtus ochrogaster]	578.548
gi|555966167|ref|XP_005895139.1|	PREDICTED: prostaglandin G/H synthase 1 [Bos mutus]	578.835
gi|545189902|ref|XP_005601153.1|	PREDICTED: sacsin isoform X2 [Equus caballus]	579.729
gi|514475369|ref|XP_003477292.2|	PREDICTED: LOW QUALITY PROTEIN: sacsin [Cavia porcellus]	579.729
gi|507644168|ref|XP_004631088.1|	PREDICTED: sacsin isoform X1 [Octodon degus] &gt;gi|507644172|ref|XP_004631089.1| PREDICTED: sacsin isoform X2 [Octodon degus]	579.734
gi|511909992|ref|XP_004774404.1|	PREDICTED: sacsin isoform X5 [Mustela putorius furo] &gt;gi|512015722|ref|XP_004825176.1| PREDICTED: sacsin isoform X6 [Mustela putorius furo]	579.746
gi|488522507|ref|XP_004453157.1|	PREDICTED: sacsin [Dasypus novemcinctus]	579.77
gi|511909990|ref|XP_004774403.1|	PREDICTED: sacsin isoform X4 [Mustela putorius furo] &gt;gi|512015720|ref|XP_004825175.1| PREDICTED: sacsin isoform X5 [Mustela putorius furo]	579.981
gi|432855072|ref|XP_004068058.1|	PREDICTED: hemicentin-1-like [Oryzias latipes]	581.327
gi|198419972|ref|XP_002125649.1|	PREDICTED: villin-1 isoform 1 [Ciona intestinalis]	584.373
gi|470608132|ref|XP_004314817.1|	PREDICTED: prostaglandin G/H synthase 1 isoform 2 [Tursiops truncatus]	584.584
gi|472380339|ref|XP_004409573.1|	PREDICTED: sacsin [Odobenus rosmarus divergens]	585.1
gi|507939335|ref|XP_004680205.1|	PREDICTED: sacsin [Condylura cristata]	585.102
gi|545189900|ref|XP_005601152.1|	PREDICTED: sacsin isoform X1 [Equus caballus]	585.263
gi|511909988|ref|XP_004774402.1|	PREDICTED: sacsin isoform X3 [Mustela putorius furo] &gt;gi|512015718|ref|XP_004825174.1| PREDICTED: sacsin isoform X4 [Mustela putorius furo]	585.354
gi|410047646|ref|XP_001174272.3|	PREDICTED: sacsin [Pan troglodytes]	585.569
gi|556986758|ref|XP_005998849.1|	PREDICTED: protein kinase C epsilon type [Latimeria chalumnae]	587.33
gi|511909994|ref|XP_004774405.1|	PREDICTED: sacsin isoform X6 [Mustela putorius furo]	590.419
gi|491227401|ref|NP_001264984.1|	sacsin isoform 2 [Homo sapiens]	590.521
gi|472384524|ref|XP_004411633.1|	PREDICTED: prostaglandin G/H synthase 1 isoform 3 [Odobenus rosmarus divergens]	590.89
gi|551518753|ref|XP_005810873.1|	PREDICTED: N-acetylserotonin O-methyltransferase-like protein-like [Xiphophorus maculatus]	594.68
gi|555953228|ref|XP_005888791.1|	PREDICTED: sacsin-like [Bos mutus]	595.08
gi|554856808|ref|XP_005938570.1|	PREDICTED: prostaglandin G/H synthase 2-like [Haplochromis burtoni]	595.964
gi|426236795|ref|XP_004012352.1|	PREDICTED: sacsin [Ovis aries]	596.417
gi|383852078|ref|XP_003701556.1|	PREDICTED: insulin-like receptor-like [Megachile rotundata]	597.559
gi|544502846|ref|XP_005585535.1|	PREDICTED: sacsin isoform X5 [Macaca fascicularis]	600.358
gi|512837155|ref|XP_004883641.1|	PREDICTED: protein FAM65C [Heterocephalus glaber] &gt;gi|512992940|ref|XP_004858110.1| PREDICTED: protein FAM65C isoform X1 [Heterocephalus glaber] &gt;gi|512992942|ref|XP_004858111.1| PREDICTED: protein FAM65C isoform X2 [Heterocephalus glaber]	601.594
gi|558208259|ref|XP_006107079.1|	PREDICTED: NACHT, LRR and PYD domains-containing protein 11 [Myotis lucifugus]	601.681
gi|345319042|ref|XP_001519222.2|	PREDICTED: sacsin [Ornithorhynchus anatinus]	601.856
gi|532024270|ref|XP_005355454.1|	PREDICTED: sacsin isoform X2 [Microtus ochrogaster]	605.977
gi|449691034|ref|XP_002161592.2|	PREDICTED: paired amphipathic helix protein Sin3a-like, partial [Hydra vulgaris]	605.99
gi|472384526|ref|XP_004411634.1|	PREDICTED: prostaglandin G/H synthase 1 isoform 4 [Odobenus rosmarus divergens]	606.614
gi|466006419|ref|XP_004269300.1|	PREDICTED: prostaglandin G/H synthase 1 isoform 2 [Orcinus orca]	606.614
gi|548375279|ref|XP_005733185.1|	PREDICTED: prostaglandin G/H synthase 2-like [Pundamilia nyererei]	607.076
gi|554569986|ref|XP_005879248.1|	PREDICTED: prostaglandin G/H synthase 1 [Myotis brandtii]	607.506
gi|524879703|ref|XP_005096524.1|	PREDICTED: zinc finger protein 436-like [Aplysia californica]	610.657
gi|195578950|ref|XP_002079325.1|	GD23891 [Drosophila simulans]	610.914
gi|290491192|ref|NP_001166478.1|	prostaglandin G/H synthase 2 precursor [Cavia porcellus]	611.078
gi|170043419|ref|XP_001849385.1|	conserved hypothetical protein [Culex quinquefasciatus]	614.595
gi|404247431|ref|NP_001258184.1|	prostaglandin-endoperoxide synthase 1 (prostaglandin G/H synthase and cyclooxygenase) precursor [Xenopus (Silurana) tropicalis]	615.013
gi|548488633|ref|XP_005687693.1|	PREDICTED: sacsin [Capra hircus]	618.013
gi|558102442|ref|XP_006083668.1|	PREDICTED: sacsin isoform X1 [Myotis lucifugus]	618.385
gi|260819828|ref|XP_002605238.1|	hypothetical protein BRAFLDRAFT_126596 [Branchiostoma floridae]	620.012
gi|558102444|ref|XP_006083669.1|	PREDICTED: sacsin isoform X2 [Myotis lucifugus]	624.092
gi|558160659|ref|XP_006122768.1|	PREDICTED: receptor-type tyrosine-protein phosphatase mu, partial [Pelodiscus sinensis]	629.986
gi|71006404|ref|XP_757868.1|	hypothetical protein UM01721.1 [Ustilago maydis 521]	631.334
gi|170098144|ref|XP_001880291.1|	predicted protein [Laccaria bicolor S238N-H82]	632.327
gi|554548032|ref|XP_005868556.1|	PREDICTED: prostaglandin G/H synthase 2 [Myotis brandtii]	634.072
gi|238599790|ref|XP_002394975.1|	hypothetical protein MPER_05054 [Moniliophthora perniciosa FA553]	635.355
gi|514453949|ref|XP_005002077.1|	PREDICTED: centrosomal protein CEP57L1 isoform X2 [Cavia porcellus] &gt;gi|514453951|ref|XP_005002078.1| PREDICTED: centrosomal protein CEP57L1 isoform X3 [Cavia porcellus]	640.402
gi|119495681|ref|XP_001264620.1|	1,3-beta-glucanosyltransferase Bgt1 [Neosartorya fischeri NRRL 181]	642.869
gi|254573226|ref|XP_002493722.1|	hypothetical protein [Komagataella pastoris GS115]	643.437
gi|505840633|ref|XP_004613835.1|	PREDICTED: prostaglandin G/H synthase 2 [Sorex araneus]	646.218
gi|498941913|ref|XP_004542288.1|	PREDICTED: cholesterol 24-hydroxylase-like [Maylandia zebra]	651.091
gi|554583464|ref|XP_005883195.1|	PREDICTED: sacsin-like [Myotis brandtii]	652.176
gi|498991133|ref|XP_004532024.1|	PREDICTED: protein YdeP-like [Ceratitis capitata]	653.649
gi|512992946|ref|XP_004858113.1|	PREDICTED: protein FAM65C isoform X4 [Heterocephalus glaber] &gt;gi|512992948|ref|XP_004858114.1| PREDICTED: protein FAM65C isoform X5 [Heterocephalus glaber]	656.134
gi|119490130|ref|XP_001262979.1|	C6 zinc finger domain protein [Neosartorya fischeri NRRL 181]	656.25
gi|308485890|ref|XP_003105143.1|	CRE-ACS-13 protein [Caenorhabditis remanei]	660.298
gi|395504804|ref|XP_003756737.1|	PREDICTED: protocadherin-12 [Sarcophilus harrisii]	666.171
gi|302881907|ref|XP_003039864.1|	predicted protein [Nectria haematococca mpVI 77-13-4]	668.332
gi|432860283|ref|XP_004069482.1|	PREDICTED: Golgi apparatus protein 1-like [Oryzias latipes]	669.303
gi|514453947|ref|XP_003466085.2|	PREDICTED: centrosomal protein CEP57L1 isoformX1 [Cavia porcellus]	669.734
gi|511924936|ref|XP_004781613.1|	PREDICTED: prostaglandin G/H synthase 2 [Mustela putorius furo] &gt;gi|511980669|ref|XP_004808188.1| PREDICTED: prostaglandin G/H synthase 2 [Mustela putorius furo]	670.18
gi|512932431|ref|XP_004907169.1|	PREDICTED: prostaglandin G/H synthase 2 [Heterocephalus glaber] &gt;gi|513002683|ref|XP_004862837.1| PREDICTED: prostaglandin G/H synthase 2 [Heterocephalus glaber]	670.18
gi|557019300|ref|XP_006010010.1|	PREDICTED: arrestin domain-containing protein 2-like [Latimeria chalumnae]	673.079
gi|564340594|ref|XP_006234125.1|	PREDICTED: prostaglandin G/H synthase 1 isoform X1 [Rattus norvegicus]	674.619
gi|512992944|ref|XP_004858112.1|	PREDICTED: protein FAM65C isoform X3 [Heterocephalus glaber]	674.731
gi|558129987|ref|XP_006089931.1|	PREDICTED: prostaglandin G/H synthase 2 [Myotis lucifugus]	676.393
gi|354468766|ref|XP_003496822.1|	PREDICTED: prostaglandin G/H synthase 2 [Cricetulus griseus]	676.393
gi|543376329|ref|XP_005531373.1|	PREDICTED: prostaglandin G/H synthase 2 [Pseudopodoces humilis]	678.601
gi|530367832|ref|XP_005264486.1|	PREDICTED: protein kinase C epsilon type isoform X2 [Homo sapiens]	682.194
gi|344271424|ref|XP_003407539.1|	PREDICTED: prostaglandin G/H synthase 1 [Loxodonta africana]	682.194
gi|542225281|ref|XP_003445100.2|	PREDICTED: prostaglandin G/H synthase 2-like [Oreochromis niloticus]	690.484
gi|345498218|ref|XP_001606269.2|	PREDICTED: dnaJ homolog subfamily C member 10-like [Nasonia vitripennis]	698.799
gi|466083880|ref|XP_004285131.1|	PREDICTED: histone acetyltransferase KAT6A [Orcinus orca]	705.198
gi|326930470|ref|XP_003211370.1|	PREDICTED: dopamine beta-hydroxylase-like [Meleagris gallopavo]	709.742
gi|110761354|ref|XP_396537.3|	PREDICTED: DNA ligase 3 [Apis mellifera]	710.873
gi|6679537|ref|NP_032995.1|	prostaglandin G/H synthase 1 precursor [Mus musculus]	714.643
gi|542220260|ref|XP_005449975.1|	PREDICTED: cholesterol 24-hydroxylase-like [Oreochromis niloticus]	717.89
gi|328778892|ref|XP_623259.2|	PREDICTED: 26S proteasome non-ATPase regulatory subunit 9-like isoform 2 [Apis mellifera]	721.114
gi|189093564|ref|XP_438836.1|	hypothetical protein CaO19.10392 [Candida albicans SC5314] &gt;gi|189093570|ref|XP_438894.1| hypothetical protein CaO19.2874 [Candida albicans SC5314]	729.086
gi|564231220|ref|XP_006260008.1|	PREDICTED: sacsin-like [Alligator mississippiensis]	729.967
gi|557264417|ref|XP_006039498.1|	PREDICTED: LOW QUALITY PROTEIN: spastic ataxia of Charlevoix-Saguenay (sacsin) [Alligator sinensis]	743.519
gi|395511716|ref|XP_003760099.1|	PREDICTED: receptor-type tyrosine-protein phosphatase mu-like [Sarcophilus harrisii]	746.666
gi|524946028|ref|XP_005073526.1|	PREDICTED: prostaglandin G/H synthase 2 [Mesocricetus auratus]	748.618
gi|50979206|ref|NP_001003354.1|	prostaglandin G/H synthase 2 precursor [Canis lupus familiaris] &gt;gi|545504039|ref|XP_005622284.1| PREDICTED: prostaglandin G/H synthase 2 isoform X1 [Canis lupus familiaris]	748.618
gi|328711259|ref|XP_003244491.1|	PREDICTED: zinc finger MYM-type protein 1-like [Acyrthosiphon pisum]	767.862
gi|260790151|ref|XP_002590107.1|	hypothetical protein BRAFLDRAFT_83385 [Branchiostoma floridae]	773.636
gi|255945913|ref|XP_002563724.1|	Pc20g12390 [Penicillium chrysogenum Wisconsin 54-1255]	776.299
gi|556735681|ref|XP_005963448.1|	PREDICTED: prostaglandin G/H synthase 2 isoform X3 [Pantholops hodgsonii]	778.821
gi|514738360|ref|XP_005017781.1|	PREDICTED: protein-methionine sulfoxide oxidase MICAL2 [Anas platyrhynchos]	781.024
gi|557773139|ref|XP_005186223.1|	PREDICTED: mediator of RNA polymerase II transcription subunit 14-like isoform X2 [Musca domestica]	781.171
gi|296202566|ref|XP_002806901.1|	PREDICTED: LOW QUALITY PROTEIN: tubulin polyglutamylase TTLL6 [Callithrix jacchus]	787.544
gi|557773137|ref|XP_005186222.1|	PREDICTED: mediator of RNA polymerase II transcription subunit 14-like isoform X1 [Musca domestica]	788.181
gi|315042694|ref|XP_003170723.1|	vegetative incompatibility protein HET-E-1 [Arthroderma gypseum CBS 118893]	793.876
gi|545215773|ref|XP_005609806.1|	PREDICTED: prostaglandin G/H synthase 2 isoform X1 [Equus caballus]	798.721
gi|395531000|ref|XP_003767572.1|	PREDICTED: prostaglandin G/H synthase 2 [Sarcophilus harrisii]	799.05
gi|241951724|ref|XP_002418584.1|	conserved hypothetical protein [Candida dubliniensis CD36]	804.048
gi|256087894|ref|XP_002580097.1|	hypothetical protein [Schistosoma mansoni]	805.484
gi|260829511|ref|XP_002609705.1|	hypothetical protein BRAFLDRAFT_174569 [Branchiostoma floridae]	806.387
gi|301754847|ref|XP_002913252.1|	PREDICTED: MAX gene-associated protein-like isoform 2 [Ailuropoda melanoleuca]	809.171
gi|198457218|ref|XP_001360591.2|	GA22089 [Drosophila pseudoobscura pseudoobscura]	814.414
gi|560952627|ref|XP_006198839.1|	PREDICTED: prostaglandin G/H synthase 2 isoform X1 [Vicugna pacos]	820.883
gi|513186188|ref|XP_003641364.2|	PREDICTED: protein-methionine sulfoxide oxidase MICAL2 [Gallus gallus]	824.111
gi|31088920|ref|NP_852059.1|	anaphase-promoting complex subunit 13 [Mus musculus]	829.486
gi|213404182|ref|XP_002172863.1|	kinesin-like protein [Schizosaccharomyces japonicus yFS275]	834.194
gi|472372620|ref|XP_004405789.1|	PREDICTED: prostaglandin G/H synthase 2 [Odobenus rosmarus divergens]	836.145
gi|560952629|ref|XP_006198840.1|	PREDICTED: prostaglandin G/H synthase 2 isoform X2 [Vicugna pacos]	843.882
gi|297684174|ref|XP_002819725.1|	PREDICTED: bis(5&apos;-nucleosyl)-tetraphosphatase [asymmetrical] isoform 1 [Pongo abelii] &gt;gi|297684176|ref|XP_002819726.1| PREDICTED: bis(5&apos;-nucleosyl)-tetraphosphatase [asymmetrical] isoform 2 [Pongo abelii] &gt;gi|297684178|ref|XP_002819727.1| PREDICTED: bis(5&apos;-nucleosyl)-tetraphosphatase [asymmetrical] isoform 3 [Pongo abelii] &gt;gi|297684180|ref|XP_002819728.1| PREDICTED: bis(…	856.293
gi|315040493|ref|XP_003169624.1|	hypothetical protein MGYG_08533 [Arthroderma gypseum CBS 118893]	856.563
gi|512918318|ref|XP_004929104.1|	PREDICTED: ATP-binding cassette sub-family A member 5-like [Bombyx mori]	862.001
gi|334312039|ref|XP_003339701.1|	PREDICTED: LOW QUALITY PROTEIN: neurogenic locus notch homolog protein 1-like [Monodelphis domestica]	868.812
gi|507550046|ref|XP_004658833.1|	PREDICTED: probable E3 ubiquitin-protein ligase Roquin isoform X1 [Jaculus jaculus]	875.765
gi|195150423|ref|XP_002016154.1|	GL11440 [Drosophila persimilis]	877.058
gi|543742238|ref|XP_005511975.1|	PREDICTED: prostaglandin G/H synthase 2 isoform X3 [Columba livia]	877.747
gi|126352518|ref|NP_001075244.1|	prostaglandin G/H synthase 2 precursor [Equus caballus]	883.64
gi|224076475|ref|XP_002198463.1|	PREDICTED: cytospin-B [Taeniopygia guttata]	889.117
gi|544493816|ref|XP_005581529.1|	PREDICTED: bis(5&apos;-nucleosyl)-tetraphosphatase [asymmetrical] isoform X2 [Macaca fascicularis]	892.208
gi|410899218|ref|XP_003963094.1|	PREDICTED: leucine-rich repeat neuronal protein 1-like [Takifugu rubripes]	896.808
gi|386781742|ref|NP_001247921.1|	nudix (nucleoside diphosphate linked moiety X)-type motif 2 [Macaca mulatta] &gt;gi|402897144|ref|XP_003911634.1| PREDICTED: bis(5&apos;-nucleosyl)-tetraphosphatase [asymmetrical] [Papio anubis] &gt;gi|544493818|ref|XP_005581530.1| PREDICTED: bis(5&apos;-nucleosyl)-tetraphosphatase [asymmetrical] isoform X3 [Macaca fascicularis]	896.888
gi|432901752|ref|XP_004076929.1|	PREDICTED: LOW QUALITY PROTEIN: protein very KIND-like [Oryzias latipes]	900.049
gi|115391131|ref|XP_001213070.1|	hypothetical protein ATEG_03892 [Aspergillus terreus NIH2624]	900.908
gi|557775785|ref|XP_005187537.1|	PREDICTED: cubilin-like [Musca domestica]	907.462
gi|291219909|ref|NP_001167454.1|	anaphase promoting complex subunit 13 [Rattus norvegicus] &gt;gi|564365267|ref|XP_006243743.1| PREDICTED: anaphase promoting complex subunit 13 isoform X1 [Rattus norvegicus] &gt;gi|564365269|ref|XP_006243744.1| PREDICTED: anaphase promoting complex subunit 13 isoform X2 [Rattus norvegicus] &gt;gi|564365271|ref|XP_006243745.1| PREDICTED: anaphase promoting complex subunit 13 isoform X3 [Rattus no…	907.948
gi|499025406|ref|XP_004563453.1|	PREDICTED: PHD and RING finger domain-containing protein 1-like [Maylandia zebra]	908.455
gi|340714720|ref|XP_003395873.1|	PREDICTED: 26S proteasome non-ATPase regulatory subunit 9-like isoform 1 [Bombus terrestris] &gt;gi|340714724|ref|XP_003395875.1| PREDICTED: 26S proteasome non-ATPase regulatory subunit 9-like isoform 1 [Bombus terrestris]	914.242
gi|459179792|ref|XP_002129687.2|	PREDICTED: serine/threonine-protein phosphatase 2A 56 kDa regulatory subunit delta isoform [Ciona intestinalis]	923.185
gi|560918734|ref|XP_006185596.1|	PREDICTED: prostaglandin G/H synthase 2 isoform X1 [Camelus ferus]	925.255
gi|301778949|ref|XP_002924890.1|	PREDICTED: prostaglandin G/H synthase 2-like [Ailuropoda melanoleuca]	925.255
gi|47523708|ref|NP_999486.1|	prostaglandin G/H synthase 2 precursor [Sus scrofa]	925.255
gi|195167687|ref|XP_002024664.1|	GL22502 [Drosophila persimilis]	928.005
gi|4502125|ref|NP_001152.1|	bis(5&apos;-nucleosyl)-tetraphosphatase [asymmetrical] [Homo sapiens] &gt;gi|22219465|ref|NP_671701.1| bis(5&apos;-nucleosyl)-tetraphosphatase [asymmetrical] [Homo sapiens] &gt;gi|22219467|ref|NP_671702.1| bis(5&apos;-nucleosyl)-tetraphosphatase [asymmetrical] [Homo sapiens] &gt;gi|346986334|ref|NP_001231319.1| bis(5&apos;-nucleosyl)-tetraphosphatase [asymmetrical] [Homo sapiens] &gt;gi|55633127|…	930.738
gi|551496723|ref|XP_005799918.1|	PREDICTED: leucine-rich repeat neuronal protein 1-like [Xiphophorus maculatus]	931.145
gi|512841613|ref|XP_002934904.2|	PREDICTED: dystonin-like [Xenopus (Silurana) tropicalis]	931.6
gi|507699038|ref|XP_004644041.1|	PREDICTED: prostaglandin G/H synthase 2 [Octodon degus]	934.121
gi|426361605|ref|XP_004047993.1|	PREDICTED: bis(5&apos;-nucleosyl)-tetraphosphatase [asymmetrical] isoform 1 [Gorilla gorilla gorilla] &gt;gi|426361607|ref|XP_004047994.1| PREDICTED: bis(5&apos;-nucleosyl)-tetraphosphatase [asymmetrical] isoform 2 [Gorilla gorilla gorilla] &gt;gi|426361609|ref|XP_004047995.1| PREDICTED: bis(5&apos;-nucleosyl)-tetraphosphatase [asymmetrical] isoform 3 [Gorilla gorilla gorilla] &gt;gi|426361611|re…	939.397
gi|530367836|ref|XP_005264488.1|	PREDICTED: protein kinase C epsilon type isoform X4 [Homo sapiens]	947.407
gi|532009442|ref|XP_005348532.1|	PREDICTED: prostaglandin G/H synthase 2 [Microtus ochrogaster]	951.15
gi|498964230|ref|XP_004525355.1|	PREDICTED: FH1/FH2 domain-containing protein 3-like [Ceratitis capitata]	952.257
gi|511854672|ref|XP_004751216.1|	PREDICTED: MAX gene-associated protein isoform X5 [Mustela putorius furo] &gt;gi|511956340|ref|XP_004796482.1| PREDICTED: MAX gene-associated protein isoform X4 [Mustela putorius furo]	956.168
gi|511854655|ref|XP_004751212.1|	PREDICTED: MAX gene-associated protein isoform X1 [Mustela putorius furo] &gt;gi|511854658|ref|XP_004751213.1| PREDICTED: MAX gene-associated protein isoform X2 [Mustela putorius furo] &gt;gi|511854662|ref|XP_004751214.1| PREDICTED: MAX gene-associated protein isoform X3 [Mustela putorius furo] &gt;gi|511854665|ref|XP_004751215.1| PREDICTED: MAX gene-associated protein isoform X4 [Mustela putoriu…	956.174
gi|395848411|ref|XP_003796844.1|	PREDICTED: uncharacterized protein C11orf63 homolog [Otolemur garnettii]	963.661
gi|58262546|ref|XP_568683.1|	hypothetical protein CNN02080 [Cryptococcus neoformans var. neoformans JEC21] &gt;gi|134119064|ref|XP_771813.1| hypothetical protein CNBN2120 [Cryptococcus neoformans var. neoformans B-3501A]	971.912
gi|564255533|ref|XP_006266739.1|	PREDICTED: mediator of RNA polymerase II transcription subunit 14 [Alligator mississippiensis]	977.486
gi|545504041|ref|XP_005622285.1|	PREDICTED: prostaglandin G/H synthase 2 isoform X2 [Canis lupus familiaris]	981.202
gi|511854681|ref|XP_004751219.1|	PREDICTED: MAX gene-associated protein isoform X8 [Mustela putorius furo] &gt;gi|511956346|ref|XP_004796485.1| PREDICTED: MAX gene-associated protein isoform X7 [Mustela putorius furo]	982.2
gi|511854678|ref|XP_004751218.1|	PREDICTED: MAX gene-associated protein isoform X7 [Mustela putorius furo] &gt;gi|511956344|ref|XP_004796484.1| PREDICTED: MAX gene-associated protein isoform X6 [Mustela putorius furo]	982.565
gi|511854675|ref|XP_004751217.1|	PREDICTED: MAX gene-associated protein isoform X6 [Mustela putorius furo] &gt;gi|511956342|ref|XP_004796483.1| PREDICTED: MAX gene-associated protein isoform X5 [Mustela putorius furo]	982.571
gi|557260162|ref|XP_006015730.1|	PREDICTED: mediator of RNA polymerase II transcription subunit 14 [Alligator sinensis]	982.833
gi|557769956|ref|XP_005184649.1|	PREDICTED: uncharacterized protein LOC101893147 [Musca domestica]	983.428
gi|528511773|ref|XP_005160775.1|	PREDICTED: prostaglandin G/H synthase 2 isoform X1 [Danio rerio]	985.874
gi|507929505|ref|XP_004676000.1|	PREDICTED: protein SCAF11 [Condylura cristata]	989.234
gi|119189405|ref|XP_001245309.1|	hypothetical protein CIMG_04750 [Coccidioides immitis RS]	990.564
gi|554836820|ref|XP_005928889.1|	PREDICTED: prostaglandin G/H synthase 1-like [Haplochromis burtoni]	994.733
gi|548425657|ref|XP_005743165.1|	PREDICTED: prostaglandin G/H synthase 1-like [Pundamilia nyererei]	994.733
gi|499032211|ref|XP_004566808.1|	PREDICTED: prostaglandin G/H synthase 1-like [Maylandia zebra]	994.733
gi|242764658|ref|XP_002340819.1|	FKBP-type peptidyl-prolyl isomerase, putative [Talaromyces stipitatus ATCC 10500]	997

## Sheet: Table S5 Recall_Precision_Acc
Methods	Recall	Precision	Accuracy	F1-score
morFeus - HomoloGene	0.858258	0.941148	0.991614	0.885691
morFeus - Inparanoid	0.850524	0.93734	0.984994	0.880977
HomoloGene - Inparanoid	0.829757	0.912107	0.994818	0.85334
Inparanoid - HomoloGene	0.664154	0.902335	0.981964	0.734044

## Sheet: Table S6 morFeus-HomoloGene
Species_Homologene	protID_Homologene	Species_morFeus	protID_morFeus	Status	Comment	Total	TruePositives	FalsePositives	FalseNegatives	TrueNegatives	Recall	Precision	Accuracy	F-measure	F-measure	number_of_families	number_of_positives
H.sapiens	NP_115717	H.sapiens	NP_115717	true pos												0	0
P.troglodytes	XP_001150145	P.troglodytes	XP_001154591	false pos	paralog (homolog 2 instead of homolog 1 found)											0	0
C.lupus	XP_544554	C.lupus	XP_544554	true pos												0	0
B.taurus	XP_002694188	B.taurus	XP_593586	false pos	paralog (homolog 2 instead of homolog 1 found)											0	0
M.musculus	NP_001017966	M.musculus	NP_001017966	true pos												0	0
R.norvegicus	NP_001029321	R.norvegicus	NP_001078944	false pos	paralog (here, homolog 1 instead of homolog 2 found)											0	0
G.gallus	XP_423293	G.gallus	XP_423293	true pos												0	0
D.rerio	NP_938189	D.rerio	NP_938189	true pos												0	0
D.melanogaster	NP_573129	D.melanogaster	NP_573129	true pos												0	0
S.pombe	NP_001018195	S.pombe	NP_001018195	true pos												0	0
S.cerevisiae	NP_011070	S.cerevisiae	NP_011070	true pos												0	0
K.lactis	XP_454416	K.lactis	XP_454416	true pos												0	0
N.crassa	XP_962063	N.crassa	XP_962063	true pos												0	0
A.gossypii	NP_985557	A.gossypii	NP_985557	true pos												0	0
M.mulatta	XP_001083343	M.mulatta	XP_001083343	true pos												0	0
M.oryzae	XP_367208	M.oryzae	XP_367208	true pos		16	13	3	3	300	0.8125	0.8125	0.981191	0.8125	0.8125	1	0
																0	0
S.pombe	NP_001018268	S.pombe	NP_001018268	true pos												0	0
S.cerevisiae	NP_010469	S.cerevisiae	NP_010469	true pos												0	0
K.lactis	XP_453870	K.lactis	XP_453870	true pos												0	0
A.gossypii	NP_986538	A.gossypii	NP_986538	true pos		4	4	0	0	300	1	1	1	1	1	1	1
																0	0
P.troglodytes	XP_001138629	P.troglodytes	XP_003318237	false pos	record meanwhile removed - ignore											0	0
S.pombe	NP_001018829	S.pombe	NP_001018829	true pos												0	0
S.cerevisiae	NP_010014	S.cerevisiae	NP_010014	true pos												0	0
K.lactis	XP_455542	K.lactis	XP_455542	true pos												0	0
A.gossypii	NP_986429	A.gossypii	NP_986429	true pos												0	0
N.crassa	XP_963434	N.crassa	XP_963434	true pos		5	5	0	0	132	1	1	1	1	1	1	1
																0	0
H.sapiens	NP_009140	H.sapiens	NP_009140	true pos												0	0
P.troglodytes	XP_520251	P.troglodytes	XP_514295	false pos	is part of human sequence - found; additional found paralog; ignore											0	0
C.lupus	XP_537850	no ortholog found with morFeus		missing	Is part of Bovine Sequence - ignore											0	0
B.taurus	NP_001029667	B.taurus	XP_002696572	false pos	found paralog											0	0
M.musculus	NP_079868	M.musculus	NP_079868	true pos												0	0
M.musculus	XP_001472032	M.musculus	NP_079868	false pos	only one per species possible - ignore											0	0
R.norvegicus	NP_997676	R.norvegicus	XP_220862	false pos	is part of human sequence - found; additional found paralog; ignore											0	0
G.gallus	NP_989604	G.gallus	NP_989604	true pos												0	0
D.rerio	NP_775340	D.rerio	NP_775340	true pos												0	0
D.melanogaster	NP_727016	D.melanogaster	NP_572243	false pos	isoform A found - true positive											0	0
A.gambiae	XP_321725	A.gambiae	XP_321725	true pos												0	0
C.elegans	NP_498702	C.elegans	NP_498702	true pos												0	0
S.pombe	NP_587693	S.pombe	NP_587693	true pos												0	0
S.cerevisiae	NP_010090	S.cerevisiae	NP_010090	true pos												0	0
S.cerevisiae	NP_010145	S.cerevisiae	NP_010090	false pos	only one per species possible - ignore											0	0
K.lactis	XP_455318	K.lactis	XP_455318	true pos												0	0
A.gossypii	NP_984191	A.gossypii	NP_984191	true pos												0	0
N.crassa	XP_001728409	N.crassa	XP_001728409	true pos		13	12	1	1	160	0.923077	0.923077	0.988506	0.923077	0.923077	1	0
																0	0
H.sapiens	NP_510868	H.sapiens	NP_510868	true pos												0	0
P.troglodytes	XP_001139618	P.troglodytes	XP_003312867	false pos	is identical protein - true pos											0	0
C.lupus	XP_535056	C.lupus	XP_535056	true pos												0	0
B.taurus	NP_001039587	B.taurus	NP_001039587	true pos												0	0
M.musculus	NP_079668	M.musculus	NP_079668	true pos												0	0
R.norvegicus	XP_341948	R.norvegicus	NP_001101975	false pos	NP_001101975 is newer ID - true pos											0	0
G.gallus	XP_423888	G.gallus	XP_423888	true pos												0	0
D.rerio	NP_001013493	D.rerio	NP_001013493	true pos												0	0
D.melanogaster	NP_650317	D.melanogaster	NP_650317	true pos												0	0
A.gambiae	XP_311766	A.gambiae	XP_311766	true pos												0	0
S.pombe	NP_587696	S.pombe	NP_587696	true pos												0	0
S.cerevisiae	NP_010648	S.cerevisiae	NP_010648	true pos												0	0
K.lactis	XP_454920	K.lactis	XP_454920	true pos												0	0
A.gossypii	NP_985102	A.gossypii	NP_985102	true pos												0	0
N.crassa	XP_961976	N.crassa	XP_961976	true pos		15	15	0	0	374	1	1	1	1	1	1	1
																0	0
S.pombe	NP_587702	S.pombe	NP_587702	true pos												0	0
S.cerevisiae	NP_012586	S.cerevisiae	NP_012586	true pos												0	0
K.lactis	XP_451356	K.lactis	XP_451356	true pos												0	0
A.gossypii	NP_983316	A.gossypii	NP_983316	true pos												0	0
N.crassa	XP_961376	N.crassa	XP_961376	true pos		5	5	0	0	500	1	1	1	1	1	1	1
																0	0
H.sapiens	NP_057185	H.sapiens	NP_057185	true pos												0	0
P.troglodytes	XP_511065	no ortholog found with morFeus		missing	is part of human sequence - ignore											0	0
C.lupus	XP_536804	C.lupus	XP_536804	true pos												0	0
B.taurus	XP_587055	B.taurus	NP_001179168	false pos	meanwhile replaced by NP_001179168 - true pos											0	0
M.musculus	NP_079667	M.musculus	NP_079667	true pos												0	0
R.norvegicus	NP_620202	R.norvegicus	NP_620202	true pos												0	0
G.gallus	XP_414222	G.gallus	XP_414222	true pos												0	0
D.rerio	NP_001018426	D.rerio	NP_001018426	true pos												0	0
D.melanogaster	NP_651296	D.melanogaster	NP_651296	true pos												0	0
A.gambiae	XP_312639	A.gambiae	XP_312639	true pos												0	0
C.elegans	NP_491342	C.elegans	NP_491342	true pos												0	0
S.pombe	NP_587718	S.pombe	NP_587718	true pos												0	0
S.cerevisiae	NP_015113	S.cerevisiae	NP_015113	true pos												0	0
K.lactis	XP_451632	K.lactis	XP_451632	true pos												0	0
A.gossypii	NP_985446	A.gossypii	NP_985446	true pos												0	0
N.crassa	XP_957229	N.crassa	XP_957229	true pos		15	15	0	0	133	1	1	1	1	1	1	1
																0	0
S.pombe	NP_587762	S.pombe	NP_587762	true pos												0	0
N.crassa	XP_963769	N.crassa	XP_963769	true pos		2	2	0	0	245	1	1	1	1	1	1	1
																0	0
S.pombe	NP_587786	S.pombe	NP_587786	true pos												0	0
S.cerevisiae	NP_011600	S.cerevisiae	NP_011600	true pos												0	0
K.lactis	XP_455450	no ortholog found with morFeus		missing												0	0
A.gossypii	NP_984531	A.gossypii	NP_984531	true pos												0	0
N.crassa	XP_965042	N.crassa	XP_965042	true pos		5	4	0	1	492	0.8	1	0.997988	0.888889	0.888889	1	0
																0	0
H.sapiens	NP_000972	H.sapiens	NP_000972	true pos												0	0
P.troglodytes	XP_511450	P.troglodytes	XP_001160351	false pos	is part of human sequence - paralog found - ignore											0	0
C.lupus	XP_537655	C.lupus	XP_549228	false pos	removed - also part of human seq - ignore											0	0
B.taurus	NP_001035606	B.taurus	XP_002702213	false pos	is part of human sequence - paralog found - ignore											0	0
M.musculus	NP_033104	M.musculus	NP_001152955	false pos	is part of human sequence - paralog found - ignore											0	0
R.norvegicus	NP_112365	no ortholog found with morFeus		missing	is part of human sequence - paralog found - ignore											0	0
G.gallus	NP_001026100	G.gallus	NP_001026100	true pos												0	0
D.rerio	NP_998373	D.rerio	NP_998373	true pos												0	0
D.melanogaster	NP_476631	D.melanogaster	NP_476631	true pos												0	0
A.gambiae	XP_313705	A.gambiae	XP_313705	true pos												0	0
C.elegans	NP_491608	C.elegans	NP_491608	true pos												0	0
S.pombe	NP_587807	S.pombe	NP_587807	true pos												0	0
S.pombe	NP_596715	S.pombe	NP_587807	false pos	only one ortholog per species possible - ignore											0	0
S.cerevisiae	NP_009526	S.cerevisiae	NP_009526	true pos												0	0
S.cerevisiae	NP_009641	S.cerevisiae	NP_009526	false pos	only one ortholog per species possible - ignore											0	0
K.lactis	XP_454510	K.lactis	XP_454510	true pos												0	0
A.gossypii	NP_985036	A.gossypii	NP_985036	true pos												0	0
N.crassa	XP_960064	N.crassa	XP_960064	true pos		11	11	0	0	166	1	1	1	1	1	1	1
																0	0
H.sapiens	NP_055330	H.sapiens	NP_055330	true pos												0	0
C.lupus	XP_861919	C.lupus	XP_861689	false pos	record removed - ignore											0	0
M.musculus	NP_001032935	M.musculus	NP_082358	false pos	same gene - other isoform - true pos											0	0
R.norvegicus	NP_001011988	R.norvegicus	NP_001011988	true pos												0	0
G.gallus	NP_001012826	G.gallus	NP_001012826	true pos												0	0
D.rerio	NP_001082993	D.rerio	NP_001082993	true pos												0	0
D.melanogaster	NP_730966	D.melanogaster	NP_524239	false pos	same gene - other isoform - true pos											0	0
A.gambiae	XP_562364	A.gambiae	XP_003436509	false pos	same gene - other isoform - true pos											0	0
S.pombe	NP_587823	S.pombe	NP_587823	true pos												0	0
S.cerevisiae	NP_010116	S.cerevisiae	NP_010116	true pos												0	0
K.lactis	XP_453615	K.lactis	XP_453615	true pos												0	0
A.gossypii	NP_983253	A.gossypii	NP_983253	true pos												0	0
N.crassa	XP_001728090	N.crassa	XP_001728090	true pos		12	12	0	0	300	1	1	1	1	1	1	1
																0	0
H.sapiens	NP_078995	H.sapiens	NP_078995	true pos												0	0
P.troglodytes	XP_001150401	P.troglodytes	XP_001150401	true pos												0	0
G.gallus	XP_416941	no ortholog found with morFeus		missing												0	0
D.rerio	NP_001017810	no ortholog found with morFeus		missing												0	0
D.rerio	NP_998567	no ortholog found with morFeus		missing	only one protein per species possible - ignore											0	0
D.melanogaster	NP_650524	D.melanogaster	NP_650524	true pos												0	0
A.gambiae	XP_310355	A.gambiae	XP_310355	true pos												0	0
S.pombe	NP_587829	S.pombe	NP_587829	true pos												0	0
S.cerevisiae	NP_014529	S.cerevisiae	NP_014529	true pos												0	0
N.crassa	XP_956925	N.crassa	XP_956925	true pos		9	7	0	2	200	0.777778	1	0.990431	0.875	0.875	1	0
																0	0
H.sapiens	NP_068579	H.sapiens	NP_068579	true pos												0	0
P.troglodytes	XP_001139207	P.troglodytes	XP_001139207	true pos												0	0
C.lupus	XP_539369	C.lupus	XP_539369	true pos												0	0
B.taurus	NP_001095677	B.taurus	NP_001095677	true pos												0	0
M.musculus	NP_033174	M.musculus	NP_033174	true pos												0	0
G.gallus	XP_414996	G.gallus	NP_001186249	false pos	found new version of record : NP_001186249 - true pos											0	0
D.rerio	NP_001025305	D.rerio	NP_001025305	true pos												0	0
D.melanogaster	NP_730996	D.melanogaster	NP_730996	true pos												0	0
A.gambiae	XP_321399	A.gambiae	XP_321399	true pos												0	0
C.elegans	NP_492732	no ortholog found with morFeus		missing												0	0
S.pombe	NP_587846	S.pombe	NP_587846	true pos												0	0
S.cerevisiae	NP_015380	S.cerevisiae	NP_015380	true pos												0	0
K.lactis	XP_454464	K.lactis	XP_454464	true pos												0	0
A.gossypii	NP_983779	A.gossypii	NP_983779	true pos												0	0
N.crassa	XP_961150	N.crassa	XP_961150	true pos		15	14	0	1	145	0.933333	1	0.99375	0.965517	0.965517	1	0
																0	0
H.sapiens	NP_378669	H.sapiens	NP_056229	false pos												0	0
P.troglodytes	XP_520172	no ortholog found with morFeus		missing	too many paralogs - exclude themselves - also part of human sequences											0	0
B.taurus	XP_587998	B.taurus	XP_587998	true pos												0	0
M.musculus	XP_892061	no ortholog found with morFeus		missing	meanwhile replaced - ignore											0	0
G.gallus	NP_989471	G.gallus	NP_989471	true pos												0	0
D.rerio	NP_998117	D.rerio	NP_998117	true pos												0	0
S.pombe	NP_587850	S.pombe	NP_587850	true pos												0	0
S.pombe	NP_596310	S.pombe	NP_587850	false pos	only one protein per species possible - ignore											0	0
S.cerevisiae	NP_015074	no ortholog found with morFeus		missing												0	0
S.cerevisiae	NP_013920	no ortholog found with morFeus		missing	only one protein per species possible - ignore											0	0
K.lactis	XP_453621	K.lactis	XP_453621	true pos												0	0
A.gossypii	NP_985387	A.gossypii	NP_985387	true pos												0	0
N.crassa	XP_964479	N.crassa	XP_964479	true pos		10	7	1	3	171	0.7	0.875	0.978022	0.777778	0.777778	1	0
																0	0
H.sapiens	NP_057033	H.sapiens	NP_057033	true pos												0	0
C.lupus	XP_548720	C.lupus	XP_003639138	false pos	record removed - ignore											0	0
B.taurus	NP_001069993	B.taurus	NP_001069993	true pos												0	0
M.musculus	NP_080545	M.musculus	NP_080545	true pos												0	0
R.norvegicus	XP_213726	R.norvegicus	NP_001156792	false pos	found newer version NP_001156792 - true pos											0	0
G.gallus	NP_001006159	G.gallus	NP_001006159	true pos												0	0
D.melanogaster	NP_001097680	D.melanogaster	NP_649464	false pos	same gene - other isoform - true pos											0	0
A.gambiae	XP_311026	A.gambiae	XP_311026	true pos												0	0
C.elegans	NP_498034	C.elegans	NP_498034	true pos												0	0
S.pombe	NP_587883	S.pombe	NP_587883	true pos												0	0
S.cerevisiae	NP_014807	S.cerevisiae	NP_014807	true pos												0	0
K.lactis	XP_455991	K.lactis	XP_455991	true pos												0	0
N.crassa	XP_961556	N.crassa	XP_961556	true pos		13	13	0	0	126	1	1	1	1	1	1	1
																0	0
D.rerio	NP_001076485	D.rerio	NP_001076485	true pos												0	0
D.rerio	XP_002663125	D.rerio	NP_001076485	false pos	only one protein per species possible - ignore											0	0
S.pombe	NP_587886	S.pombe	NP_587886	true pos		2	2	0	0	211	1	1	1	1	1	1	1
																0	0
H.sapiens	NP_036220	H.sapiens	NP_036220	true pos												0	0
P.troglodytes	XP_001173626	P.troglodytes	XP_001173626	true pos												0	0
C.lupus	XP_852582	C.lupus	XP_852582	true pos												0	0
B.taurus	NP_001033669	B.taurus	NP_001033669	true pos												0	0
M.musculus	NP_079672	M.musculus	NP_079672	true pos												0	0
R.norvegicus	XP_214296	R.norvegicus	NP_001099536	false pos	found updated record: NP_001099536 - true pos											0	0
D.rerio	NP_001004117	D.rerio	NP_001004117	true pos												0	0
D.melanogaster	NP_572656	D.melanogaster	NP_572656	true pos												0	0
A.gambiae	XP_309839	A.gambiae	XP_309839	true pos												0	0
S.pombe	NP_587920	S.pombe	NP_587920	true pos												0	0
S.cerevisiae	NP_014432	no ortholog found with morFeus		missing	gene duplication in yeast (Sol3) - exclude each other											0	0
K.lactis	XP_452574	no ortholog found with morFeus		missing	gene duplication in yeast (Sol3) - exclude each other											0	0
A.gossypii	NP_985125	A.gossypii	NP_985125	true pos												0	0
N.crassa	XP_957211	N.crassa	XP_957211	true pos		14	12	0	2	500	0.857143	1	0.996109	0.923077	0.923077	1	0
																0	0
H.sapiens	NP_057036	H.sapiens	NP_057036	true pos												0	0
P.troglodytes	XP_518709	no ortholog found with morFeus		missing	is part of human sequence - ignore											0	0
C.lupus	XP_851223	C.lupus	XP_851223	true pos												0	0
B.taurus	NP_001029898	B.taurus	NP_001029898	true pos												0	0
M.musculus	NP_079890	M.musculus	NP_079890	true pos												0	0
D.rerio	NP_001002535	D.rerio	NP_001002535	true pos												0	0
D.melanogaster	NP_788731	D.melanogaster	NP_651227	false pos	same gene different isoform - true pos											0	0
A.gambiae	XP_312750	A.gambiae	XP_312750	true pos												0	0
C.elegans	NP_493207	C.elegans	NP_493207	true pos												0	0
S.pombe	NP_587967	S.pombe	NP_587967	true pos												0	0
S.cerevisiae	NP_010436	S.cerevisiae	NP_010436	true pos												0	0
K.lactis	XP_453794	K.lactis	XP_453794	true pos												0	0
A.gossypii	NP_986710	A.gossypii	NP_986710	true pos												0	0
N.crassa	XP_963827	N.crassa	XP_963827	true pos		13	13	0	0	200	1	1	1	1	1	1	1
																0	0
H.sapiens	NP_078849	H.sapiens	NP_078849	true pos												0	0
P.troglodytes	XP_518812	P.troglodytes	XP_518812	true pos												0	0
C.lupus	XP_854799	C.lupus	XP_854799	true pos												0	0
B.taurus	NP_001076968	B.taurus	NP_001076968	true pos												0	0
M.musculus	NP_077223	M.musculus	NP_077223	true pos												0	0
R.norvegicus	NP_001017447	R.norvegicus	NP_001017447	true pos												0	0
G.gallus	XP_419676	G.gallus	XP_419676	true pos												0	0
D.rerio	NP_001014353	D.rerio	NP_001014353	true pos												0	0
D.melanogaster	NP_611634	D.melanogaster	NP_611634	true pos												0	0
A.gambiae	XP_311438	A.gambiae	XP_311438	true pos												0	0
C.elegans	NP_508025	C.elegans	NP_508025	true pos												0	0
S.pombe	NP_587971	S.pombe	NP_587971	true pos												0	0
S.pombe	NP_592854	S.pombe	NP_587971	false pos	only one protein per species possible - ignore											0	0
S.cerevisiae	NP_013740	S.cerevisiae	NP_013740	true pos												0	0
K.lactis	XP_452773	K.lactis	XP_452773	true pos												0	0
N.crassa	XP_957904	N.crassa	XP_957904	true pos		15	15	0	0	186	1	1	1	1	1	1	1
																0	0
H.sapiens	NP_958815	no ortholog found with morFeus		missing	there seems to be paralogs - exclude each other											0	0
P.troglodytes	XP_523246	P.troglodytes	XP_001151922	false pos	same gene different isoform - true pos											0	0
C.lupus	XP_537024	no ortholog found with morFeus		missing	there seems to be paralogs - exclude each other											0	0
B.taurus	NP_001073770	B.taurus	NP_001073770	true pos												0	0
M.musculus	NP_082466	no ortholog found with morFeus		missing	there seems to be paralogs - exclude each other											0	0
D.rerio	NP_001002116	D.rerio	NP_001002116	true pos												0	0
S.pombe	NP_588000	S.pombe	NP_588000	true pos												0	0
S.cerevisiae	NP_010196	S.cerevisiae	NP_010196	true pos												0	0
K.lactis	XP_455409	K.lactis	XP_455409	true pos												0	0
A.gossypii	NP_984367	A.gossypii	NP_984367	true pos												0	0
N.crassa	XP_960206	N.crassa	XP_960206	true pos		11	8	0	3	300	0.727273	1	0.990354	0.842105	0.842105	1	0
																0	0
P.troglodytes	XP_001173027	P.troglodytes	XP_001144592	false pos	record removed - ignore											0	0
B.taurus	XP_001250510	B.taurus	NP_001098966	false pos	record removed - ignore											0	0
S.pombe	NP_588020	S.pombe	NP_588020	true pos												0	0
S.cerevisiae	NP_011315	S.cerevisiae	NP_011315	true pos												0	0
K.lactis	XP_455646	K.lactis	XP_455646	true pos												0	0
N.crassa	XP_965242	N.crassa	XP_965242	true pos		4	4	0	0	200	1	1	1	1	1	1	1
																0	0
S.pombe	NP_588068	S.pombe	NP_588068	true pos												0	0
N.crassa	XP_960832	N.crassa	XP_960832	true pos		2	2	0	0	300	1	1	1	1	1	1	1
																0	0
H.sapiens	NP_002940	H.sapiens	NP_002940	true pos												0	0
P.troglodytes	XP_001163363	P.troglodytes	XP_001163363	true pos												0	0
C.lupus	XP_850016	C.lupus	XP_850016	true pos												0	0
B.taurus	NP_963900	B.taurus	NP_963900	true pos												0	0
M.musculus	NP_081480	M.musculus	NP_081480	true pos												0	0
R.norvegicus	NP_001025071	R.norvegicus	NP_001025071	true pos												0	0
G.gallus	XP_001232214	G.gallus	XP_001232214	true pos												0	0
D.rerio	NP_001017696	D.rerio	NP_001017696	true pos												0	0
D.melanogaster	NP_524742	D.melanogaster	NP_524742	true pos												0	0
A.gambiae	XP_309929	A.gambiae	XP_309929	true pos												0	0
C.elegans	NP_499360	C.elegans	NP_499360	true pos												0	0
S.pombe	NP_588081	S.pombe	NP_588081	true pos												0	0
S.cerevisiae	NP_011447	S.cerevisiae	NP_011447	true pos												0	0
K.lactis	XP_453209	K.lactis	XP_453209	true pos												0	0
A.gossypii	NP_985459	A.gossypii	NP_985459	true pos												0	0
N.crassa	XP_957360	N.crassa	XP_957360	true pos		16	16	0	0	500	1	1	1	1	1	1	1
																0	0
H.sapiens	NP_057156	no ortholog found with morFeus		missing	GOLT1A & GOLT1B exclude themselves											0	0
C.lupus	XP_853316	C.lupus	XP_853316	true pos												0	0
B.taurus	NP_001039680	B.taurus	NP_001068829	false pos	other paralog found											0	0
M.musculus	NP_080148	no ortholog found with morFeus		missing	GOLT1A & GOLT1B exclude themselves											0	0
R.norvegicus	XP_342783	no ortholog found with morFeus		missing	GOLT1A & GOLT1B exclude themselves											0	0
G.gallus	XP_416423	G.gallus	XP_416423	true pos												0	0
D.rerio	NP_001026841	no ortholog found with morFeus		missing	GOLT1A & GOLT1B exclude themselves											0	0
D.melanogaster	NP_001014746	D.melanogaster	NP_001014746	true pos												0	0
A.gambiae	XP_312602	A.gambiae	XP_312602	true pos												0	0
C.elegans	NP_494847	C.elegans	NP_494847	true pos												0	0
S.pombe	NP_588088	S.pombe	NP_588088	true pos												0	0
S.cerevisiae	NP_014020	S.cerevisiae	NP_014020	true pos												0	0
K.lactis	XP_451428	K.lactis	XP_451428	true pos												0	0
A.gossypii	NP_987003	A.gossypii	NP_987003	true pos												0	0
N.crassa	XP_962234	N.crassa	XP_962234	true pos		15	10	1	5	141	0.666667	0.909091	0.961783	0.769231	0.769231	1	0
																0	0
S.pombe	NP_588098	S.pombe	NP_588098	true pos												0	0
K.lactis	XP_454369	K.lactis	XP_454370	false pos	only one protein per species possible - ignore											0	0
K.lactis	XP_454370	K.lactis	XP_454370	true pos												0	0
A.gossypii	NP_984626	A.gossypii	NP_984626	true pos												0	0
N.crassa	XP_956315	N.crassa	XP_956315	true pos		4	4	0	0	176	1	1	1	1	1	1	1
																0	0
H.sapiens	NP_112202	H.sapiens	NP_112202	true pos												0	0
P.troglodytes	XP_001136504	P.troglodytes	XP_003310762	false pos	found newer version XP_003310762 - true pos											0	0
C.lupus	XP_849435	C.lupus	XP_849435	true pos												0	0
B.taurus	NP_001029642	B.taurus	NP_001033772	false pos	found ISCA2 instead											0	0
R.norvegicus	XP_001062070	R.norvegicus	NP_853657	false pos	found replacement instead (NP_853657) - true pos											0	0
G.gallus	XP_001231752	G.gallus	XP_001231752	true pos												0	0
D.rerio	NP_001020349	D.rerio	NP_001020349	true pos												0	0
D.melanogaster	NP_573062	D.melanogaster	NP_573062	true pos												0	0
A.gambiae	XP_312196	A.gambiae	XP_312196	true pos												0	0
C.elegans	NP_001123038	C.elegans	NP_741696	false pos	same gene - other isoform - true pos											0	0
S.pombe	NP_588112	S.pombe	NP_588112	true pos		11	10	1	1	200	0.909091	0.909091	0.990566	0.909091	0.909091	1	0
																0	0
H.sapiens	NP_065892	H.sapiens	NP_001003712	false pos	same gene other isoform - true pos											0	0
H. sapiens					found also other paralog - OSBPL5 - false pos											0	0
P.troglodytes	XP_509228	no ortholog found with morFeus		missing	is part of human sequence - ignore											0	0
C.lupus	XP_532631	C.lupus	XP_003432062	false pos	record removed - ignore											0	0
M.musculus	NP_780698	M.musculus	NP_780698	true pos												0	0
R.norvegicus	XP_243478	R.norvegicus	NP_001015024	false pos	replaced by NP_001101563 - found paralog											0	0
G.gallus	XP_416108	G.gallus	XP_001234139	false pos	found paralog											0	0
D.melanogaster	NP_650878	D.melanogaster	NP_732501	false pos	same gene other isoform - true pos											0	0
D.melanogaster					also finds gene CG42668 - false pos											0	0
A.gambiae	XP_309683	A.gambiae	XP_309683	true pos												0	0
C.elegans	NP_741923	C.elegans	NP_741923	true pos												0	0
S.pombe	NP_588124	S.pombe	NP_588124	true pos												0	0
S.cerevisiae	NP_011863	S.cerevisiae	NP_011863	true pos												0	0
K.lactis	XP_451123	K.lactis	XP_451123	true pos												0	0
A.gossypii	NP_984573	A.gossypii	NP_984573	true pos		11	9	4	2	200	0.818182	0.692308	0.972093	0.75	0.75	1	0
																0	0
S.pombe	NP_588127	S.pombe	NP_588127	true pos												0	0
S.cerevisiae	NP_014168	S.cerevisiae	NP_014168	true pos												0	0
K.lactis	XP_453936	K.lactis	XP_452309	false pos	record removed - ignore											0	0
A.gossypii	NP_982749	A.gossypii	NP_982749	true pos												0	0
N.crassa	XP_961323	N.crassa	XP_961323	true pos		4	4	0	0	200	1	1	1	1	1	1	1
																0	0
H.sapiens	NP_000969	H.sapiens	NP_000969	true pos												0	0
P.troglodytes	XP_511444	no ortholog found with morFeus		missing	is part of human sequence - ignore											0	0
C.lupus	NP_001003100	C.lupus	XP_003435059	false pos												0	0
B.taurus	NP_001030186	B.taurus	NP_001030186	true pos												0	0
M.musculus	NP_075029	M.musculus	XP_001472784	false pos	is part of human sequence - ignore											0	0
R.norvegicus	NP_001007600	R.norvegicus	XP_002726132	false pos	is part of human sequence - ignore											0	0
G.gallus	XP_418122	G.gallus	XP_418122	true pos												0	0
D.rerio	NP_957026	D.rerio	NP_957026	true pos												0	0
D.melanogaster	NP_523813	D.melanogaster	NP_523813	true pos												0	0
A.gambiae	XP_319443	no ortholog found with morFeus		missing	is part of A.aegypti sequence - ignore											0	0
C.elegans	NP_498231	C.elegans	NP_498231	true pos												0	0
S.pombe	NP_588139	S.pombe	NP_588139	true pos												0	0
S.pombe	NP_594075	S.pombe	NP_588139	false pos	only one protein per species - ignore											0	0
S.cerevisiae	NP_011042	S.cerevisiae	NP_009466	false pos	only one protein per species - ignore											0	0
S.cerevisiae	NP_009466	S.cerevisiae	NP_009466	true pos												0	0
K.lactis	XP_454264	K.lactis	XP_454264	true pos												0	0
A.gossypii	NP_986379	A.gossypii	NP_986379	true pos												0	0
N.crassa	XP_965587	N.crassa	XP_965587	true pos		12	11	1	1	171	0.916667	0.916667	0.98913	0.916667	0.916667	1	0
																0	0
H.sapiens	NP_003341	H.sapiens	NP_001027459	false pos	found other paralog (UBE2 variant 1) instead											0	0
P.troglodytes	XP_001142548	P.troglodytes	XP_001142548	true pos												0	0
C.lupus	XP_544068	C.lupus	XP_853003	false pos	found other paralog instead											0	0
B.taurus	NP_001029214	no ortholog found with morFeus		missing	is part of human sequence - ignore											0	0
M.musculus	NP_076074	no ortholog found with morFeus		missing	paralogs exclude each other											0	0
R.norvegicus	NP_898875	R.norvegicus	NP_898875	true pos												0	0
G.gallus	NP_001026189	no ortholog found with morFeus		missing	paralogs exclude each other											0	0
D.rerio	NP_998680	D.rerio	NP_998680	true pos												0	0
C.elegans	NP_493578	C.elegans	NP_493578	true pos												0	0
S.pombe	NP_588162	S.pombe	NP_588162	true pos												0	0
S.cerevisiae	NP_011428	S.cerevisiae	NP_011428	true pos												0	0
K.lactis	XP_454816	K.lactis	XP_454816	true pos												0	0
A.gossypii	NP_985484	A.gossypii	NP_985484	true pos												0	0
N.crassa	XP_001728241	N.crassa	XP_001728241	true pos		13	9	2	4	200	0.692308	0.818182	0.972093	0.75	0.75	1	0
																0	0
H.sapiens	NP_002096	no ortholog found with morFeus		missing	subtypes exclude each other											0	0
P.troglodytes	XP_520760	no ortholog found with morFeus		missing	subtypes exclude each other											0	0
C.lupus	XP_853256	no ortholog found with morFeus		missing	subtypes exclude each other											0	0
B.taurus	NP_001073248	no ortholog found with morFeus		missing	subtypes exclude each other											0	0
M.musculus	NP_034566	no ortholog found with morFeus		missing	subtypes exclude each other											0	0
R.norvegicus	XP_576399	no ortholog found with morFeus		missing	subtypes exclude each other											0	0
D.rerio	NP_957367	no ortholog found with morFeus		missing	subtypes exclude each other											0	0
S.pombe	NP_594421	S.pombe	NP_588180	false pos	only one protein per species possible - ignore											0	0
S.pombe	NP_588180	S.pombe	NP_588180	true pos												0	0
S.cerevisiae	NP_009552	S.cerevisiae	NP_009552	true pos												0	0
S.cerevisiae	NP_010511	S.cerevisiae	NP_009552	false pos	only one protein per species possible - ignore											0	0
K.lactis	XP_454732	K.lactis	XP_454732	true pos												0	0
K.lactis	XP_455680	K.lactis	XP_454732	false pos	only one protein per species possible - ignore											0	0
A.gossypii	NP_986850	A.gossypii	NP_986850	true pos												0	0
A.gossypii	NP_984858	A.gossypii	NP_986850	false pos	only one protein per species possible - ignore											0	0
N.crassa	XP_959442	N.crassa	XP_959442	true pos		12	5	0	7	200	0.416667	1	0.966981	0.588235	0.588235	1	0
																0	0
S.pombe	NP_588185	S.pombe	NP_588185	true pos												0	0
S.cerevisiae	NP_012892	S.cerevisiae	NP_012892	true pos												0	0
K.lactis	XP_456227	K.lactis	XP_456227	true pos												0	0
A.gossypii	NP_986588	A.gossypii	NP_986588	true pos												0	0
N.crassa	XP_957816	N.crassa	XP_957816	true pos		5	5	0	0	228	1	1	1	1	1	1	1
																0	0
S.pombe	NP_588191	S.pombe	NP_588191	true pos												0	0
K.lactis	XP_452781	K.lactis	XP_452781	true pos												0	0
A.gossypii	NP_984481	A.gossypii	NP_984481	true pos		3	3	0	0	500	1	1	1	1	1	1	1
																0	0
H.sapiens	NP_036377	H.sapiens	NP_036377	true pos												0	0
P.troglodytes	XP_001165674	no ortholog found with morFeus		missing	record has been removed - ignore											0	0
C.lupus	XP_868316	no ortholog found with morFeus		missing	record has been removed - ignore											0	0
B.taurus	NP_001071302	B.taurus	NP_001071302	true pos												0	0
R.norvegicus	XP_576077	R.norvegicus	NP_001102749	false pos	record has been replaced by NP_001102749 - true positive											0	0
G.gallus	XP_421294	G.gallus	XP_421294	true pos												0	0
D.rerio	NP_001002864	D.rerio	NP_001002864	true pos												0	0
D.melanogaster	NP_511093	D.melanogaster	NP_511093	true pos												0	0
A.gambiae	XP_313821	A.gambiae	XP_313821	true pos												0	0
C.elegans	NP_505950	C.elegans	NP_505950	true pos												0	0
S.pombe	NP_588213	S.pombe	NP_588213	true pos												0	0
N.crassa	XP_961188	N.crassa	XP_961188	true pos		10	10	0	0	200	1	1	1	1	1	1	1
																0	0
S.pombe	NP_588230	S.pombe	NP_588230	true pos												0	0
S.cerevisiae	NP_014577	S.cerevisiae	NP_014577	true pos												0	0
K.lactis	XP_456181	K.lactis	XP_456181	true pos												0	0
N.crassa	XP_957684	N.crassa	XP_957684	true pos		4	4	0	0	200	1	1	1	1	1	1	1
																0	0
H.sapiens	NP_067067	H.sapiens	NP_071440	false pos	found RRAGC instead											0	0
P.troglodytes	XP_001158292	P.troglodytes	XP_513334	false pos	found RRAGC instead											0	0
C.lupus	XP_532231	C.lupus	XP_003432000	false pos	found RRAGC instead											0	0
B.taurus	XP_614574	B.taurus	NP_001069924	false pos	found RRAGC instead											0	0
M.musculus	NP_081767	M.musculus	NP_059503	false pos	found RRAGC instead											0	0
R.norvegicus	XP_216363	R.norvegicus	NP_001041649	false pos	found RRAGC instead											0	0
G.gallus	XP_419838	G.gallus	XP_419838	true pos												0	0
G.gallus					also finds other paralog (NP_001026067.1) - false pos											0	0
D.rerio	NP_001092894	no ortholog found with morFeus		missing	paralogs exclude themselves											0	0
S.pombe	NP_588251	S.pombe	NP_588251	true pos												0	0
S.cerevisiae	NP_011679	S.cerevisiae	NP_011679	true pos												0	0
K.lactis	XP_451206	K.lactis	XP_451206	true pos												0	0
A.gossypii	NP_986620	A.gossypii	NP_986620	true pos		12	5	8	7	200	0.416667	0.384615	0.931818	0.4	0.4	1	0
																0	0
H.sapiens	NP_061820	H.sapiens	NP_061820	true pos												0	0
P.troglodytes	XP_001140708	no ortholog found with morFeus		missing	only one protein per species possible - ignore											0	0
P.troglodytes	XP_001160382	no ortholog found with morFeus		missing	is part of human record - ignore											0	0
C.lupus	XP_532493	C.lupus	NP_001183974	false pos	updated with NP_001183974 - true pos											0	0
B.taurus	NP_001039526	no ortholog found with morFeus		missing												0	0
B.taurus	XP_001790370	no ortholog found with morFeus		missing	only one protein per species possible - ignore											0	0
B.taurus	XP_001788968	no ortholog found with morFeus		missing	only one protein per species possible - ignore											0	0
M.musculus	XP_001479464	M.musculus	NP_031834	false pos	record removed - NP_031834 is true ortholog - true pos											0	0
R.norvegicus	NP_036971	no ortholog found with morFeus		missing	is part of mouse record - ignore											0	0
S.pombe	NP_588296	S.pombe	NP_588296	true pos												0	0
S.cerevisiae	NP_012582	S.cerevisiae	NP_012582	true pos												0	0
N.crassa	XP_956486	N.crassa	XP_956486	true pos		7	5	1	2	300	0.714286	0.833333	0.99026	0.769231	0.769231	1	0
																0	0
S.pombe	NP_588318	S.pombe	NP_588318	true pos												0	0
S.cerevisiae	NP_013889	no ortholog found with morFeus		missing												0	0
K.lactis	XP_453501	no ortholog found with morFeus		missing												0	0
A.gossypii	NP_985354	no ortholog found with morFeus		missing												0	0
N.crassa	XP_961906	N.crassa	XP_961906	true pos		5	2	0	3	300	0.4	1	0.990164	0.571429	0.571429	1	0
																0	0
D.rerio	NP_973722	D.rerio	NP_973722	true pos												0	0
S.pombe	NP_588336	S.pombe	NP_588336	true pos												0	0
S.cerevisiae	NP_116709	S.cerevisiae	NP_116709	true pos												0	0
K.lactis	XP_453569	K.lactis	XP_453569	true pos												0	0
A.gossypii	NP_985821	A.gossypii	NP_985821	true pos												0	0
N.crassa	XP_956178	N.crassa	XP_956178	true pos		6	6	0	0	200	1	1	1	1	1	1	1
																0	0
H.sapiens	NP_000988	H.sapiens	NP_000988	true pos												0	0
P.troglodytes	XP_517789	no ortholog found with morFeus		missing	is part of human record (updated version) - ignore											0	0
C.lupus	XP_536490	C.lupus	XP_851032	false pos	record removed - ignore											0	0
C.lupus	XP_848700	C.lupus	XP_851032	false pos	record removed - ignore											0	0
C.lupus	XP_850092	C.lupus	XP_851032	false pos	record removed - ignore											0	0
B.taurus	NP_001071600	B.taurus	XP_002705162	false pos	part of human record - ignore											0	0
B.taurus	XP_001249478	B.taurus	XP_002705162	false pos	only one protein per species allowed - ignore											0	0
M.musculus	NP_080345	M.musculus	XP_001478854	false pos	is part of human record - ignore											0	0
R.norvegicus	NP_112368	R.norvegicus	XP_002725352	false pos	is part of human record - ignore											0	0
G.gallus	XP_424773	no ortholog found with morFeus		missing												0	0
D.rerio	XP_001335983	D.rerio	NP_001002069	false pos	only one protein per species allowed - ignore											0	0
D.rerio	NP_001002069	D.rerio	NP_001002069	true pos												0	0
D.melanogaster	NP_573005	D.melanogaster	NP_573005	true pos												0	0
A.gambiae	XP_309142	A.gambiae	XP_309142	true pos												0	0
C.elegans	NP_497072	C.elegans	NP_497072	true pos												0	0
C.elegans	NP_497727	C.elegans	NP_497072	false pos	only one protein per species allowed - ignore											0	0
S.pombe	NP_588350	S.pombe	NP_588350	true pos												0	0
S.pombe	NP_001018221	S.pombe	NP_588350	false pos	only one protein per species allowed - ignore											0	0
S.cerevisiae	NP_013286	S.cerevisiae	NP_013286	true pos												0	0
S.cerevisiae	NP_010788	S.cerevisiae	NP_013286	false pos	only one protein per species allowed - ignore											0	0
K.lactis	XP_452279	K.lactis	XP_452279	true pos												0	0
A.gossypii	NP_986236	A.gossypii	NP_986236	true pos												0	0
N.crassa	XP_964330	N.crassa	XP_964330	true pos		11	10	0	1	164	0.909091	1	0.994286	0.952381	0.952381	1	0
																0	0
S.pombe	NP_588359	S.pombe	NP_588359	true pos												0	0
S.cerevisiae	NP_011367	S.cerevisiae	NP_011367	true pos												0	0
K.lactis	XP_454358	K.lactis	XP_454358	true pos												0	0
A.gossypii	NP_983809	A.gossypii	NP_983809	true pos												0	0
N.crassa	XP_963243	N.crassa	XP_963243	true pos		5	5	0	0	161	1	1	1	1	1	1	1
																0	0
S.pombe	NP_588424	S.pombe	NP_588424	true pos												0	0
S.cerevisiae	NP_014257	S.cerevisiae	NP_014257	true pos												0	0
K.lactis	XP_453409	K.lactis	XP_453408	false pos	only one protein per species allowed - ignore											0	0
K.lactis	XP_453408	K.lactis	XP_453408	true pos												0	0
N.crassa	XP_961677	no ortholog found with morFeus		missing		4	3	0	1	300	0.75	1	0.996711	0.857143	0.857143	1	0
																0	0
H.sapiens	NP_057140	H.sapiens	NP_057140	true pos												0	0
P.troglodytes	XP_001162738	P.troglodytes	XP_001162654	false pos	record removed - ignore											0	0
C.lupus	XP_531662	C.lupus	XP_531662	true pos												0	0
B.taurus	NP_001014914	B.taurus	NP_001014914	true pos												0	0
M.musculus	NP_080893	M.musculus	NP_080893	true pos												0	0
R.norvegicus	NP_954547	R.norvegicus	NP_954547	true pos												0	0
G.gallus	XP_001235093	G.gallus	XP_001235093	true pos												0	0
D.rerio	NP_998303	D.rerio	NP_998303	true pos												0	0
C.elegans	NP_509543	C.elegans	NP_509543	true pos												0	0
S.pombe	NP_588431	S.pombe	NP_588431	true pos												0	0
S.cerevisiae	NP_014094	no ortholog found with morFeus		missing												0	0
K.lactis	XP_454287	K.lactis	XP_454287	true pos												0	0
N.crassa	XP_965057	N.crassa	XP_965057	true pos		12	11	0	1	300	0.916667	1	0.996795	0.956522	0.956522	1	0
																0	0
H.sapiens	NP_001014	H.sapiens	NP_001014	true pos												0	0
P.troglodytes	XP_001154691	P.troglodytes	XP_001154691	true pos												0	0
B.taurus	XP_593109	B.taurus	XP_001254813	false pos	record removed - ignore											0	0
R.norvegicus	XP_576204	no ortholog found with morFeus		missing	paralogs exclude themselves											0	0
D.melanogaster	NP_524421	D.melanogaster	NP_524421	true pos												0	0
A.gambiae	XP_314556	A.gambiae	XP_314556	true pos												0	0
C.elegans	NP_740944	C.elegans	NP_740944	true pos												0	0
S.pombe	NP_588436	S.pombe	NP_588436	true pos												0	0
S.cerevisiae	NP_011848	S.cerevisiae	NP_011848	true pos												0	0
K.lactis	XP_456218	K.lactis	XP_456218	true pos												0	0
A.gossypii	NP_982987	A.gossypii	NP_982987	true pos												0	0
N.crassa	XP_959239	N.crassa	XP_959239	true pos		11	10	0	1	167	0.909091	1	0.994382	0.952381	0.952381	1	0
																0	0
H.sapiens	NP_612402	H.sapiens	NP_005660	false pos	finds Reep5 instead											0	0
C.lupus	XP_855124	C.lupus	XP_855124	true pos												0	0
B.taurus	NP_001033224	B.taurus	NP_001040070	false pos	finds Reep5 instead											0	0
M.musculus	NP_647453	M.musculus	NP_031900	false pos	finds Reep5 instead											0	0
R.norvegicus	NP_001013236	R.norvegicus	NP_001102358	false pos	finds Reep5 instead											0	0
G.gallus	XP_424848	G.gallus	NP_001239006	false pos	finds Reep5 instead											0	0
D.rerio	NP_001004656	no ortholog found with morFeus		missing												0	0
D.rerio	NP_001013554	no ortholog found with morFeus		missing	only one protein per organism - ignore											0	0
S.pombe	NP_588478	S.pombe	NP_588478	true pos												0	0
S.cerevisiae	NP_015353	S.cerevisiae	NP_015353	true pos												0	0
K.lactis	XP_454246	K.lactis	XP_454246	true pos												0	0
A.gossypii	NP_984159	A.gossypii	NP_984159	true pos												0	0
N.crassa	XP_961017	N.crassa	XP_961017	true pos		12	6	5	6	300	0.5	0.545455	0.9653	0.521739	0.521739	1	0
																0	0
S.pombe	NP_588503	S.pombe	NP_588503	true pos												0	0
S.cerevisiae	NP_014840	S.cerevisiae	NP_014840	true pos												0	0
K.lactis	XP_455119	K.lactis	XP_455119	true pos												0	0
A.gossypii	NP_983830	A.gossypii	NP_983830	true pos												0	0
N.crassa	XP_958649	N.crassa	XP_959720	false pos	only one protein per species -ignore											0	0
N.crassa	XP_959720	N.crassa	XP_959720	true pos		5	5	0	0	200	1	1	1	1	1	1	1
																0	0
D.rerio	NP_001119862	D.rerio	NP_001232029	false pos												0	0
D.melanogaster	NP_648000	D.melanogaster	NP_573265	false pos												0	0
A.gambiae	XP_315560	A.gambiae	XP_311179	false pos												0	0
S.pombe	NP_588554	S.pombe	NP_588554	true pos												0	0
N.crassa	XP_961161	N.crassa	XP_961161	true pos		5	2	3	3	300	0.4	0.4	0.980519	0.4	0.4	1	0
																0	0
H.sapiens	NP_000994	H.sapiens	NP_000994	true pos												0	0
C.lupus	XP_535529	C.lupus	XP_003435661	false pos	record removed - ignore											0	0
B.taurus	NP_001020511	B.taurus	XP_002701613	false pos	part of human record - ignore											0	0
M.musculus	NP_061341	no ortholog found with morFeus		missing	paralogs exclude each other											0	0
R.norvegicus	NP_001007605	R.norvegicus	NP_001007605	true pos												0	0
G.gallus	NP_990653	G.gallus	NP_990653	true pos												0	0
D.rerio	NP_956323	D.rerio	NP_956323	true pos												0	0
D.melanogaster	NP_476630	D.melanogaster	NP_476630	true pos												0	0
A.gambiae	XP_317780	A.gambiae	XP_317780	true pos												0	0
C.elegans	NP_740801	C.elegans	NP_740801	true pos												0	0
S.pombe	NP_596671	S.pombe	NP_588562	false pos	only one protein per species - ignore											0	0
S.pombe	NP_588562	S.pombe	NP_588562	true pos												0	0
S.pombe	NP_593883	S.pombe	NP_588562	false pos	only one protein per species - ignore											0	0
S.cerevisiae	NP_010202	S.cerevisiae	NP_010202	true pos												0	0
K.lactis	XP_454948	K.lactis	XP_454948	true pos												0	0
A.gossypii	NP_984352	A.gossypii	NP_984352	true pos												0	0
N.crassa	XP_960684	N.crassa	XP_960684	true pos		13	12	0	1	200	0.923077	1	0.995305	0.96	0.96	1	0
																0	0
G.gallus	XP_426642	no ortholog found with morFeus		missing												0	0
D.rerio	NP_001018379	no ortholog found with morFeus		missing												0	0
S.pombe	NP_592771	S.pombe	NP_592771	true pos												0	0
S.pombe	NP_592780	S.pombe	NP_592771	false pos	only one protein per species - ignore											0	0
K.lactis	XP_454394	K.lactis	XP_454394	true pos		4	2	0	2	300	0.5	1	0.993421	0.666667	0.666667	1	0
																0	0
H.sapiens	NP_079034	H.sapiens	NP_079034	true pos												0	0
P.troglodytes	XP_001149966	P.troglodytes	XP_001149966	true pos												0	0
C.lupus	XP_544555	C.lupus	XP_544555	true pos												0	0
B.taurus	XP_592369	B.taurus	XP_592369	true pos												0	0
M.musculus	NP_001074877	M.musculus	NP_001074877	true pos												0	0
R.norvegicus	XP_216570	R.norvegicus	NP_001041650	false pos	replaced by NP_001041650.1 - true pos											0	0
G.gallus	NP_989474	G.gallus	NP_989474	true pos												0	0
D.rerio	NP_001071019	D.rerio	NP_001071019	true pos												0	0
S.pombe	NP_592806	S.pombe	NP_592806	true pos												0	0
K.lactis	XP_455271	no ortholog found with morFeus		missing	two paralogs exclude each other											0	0
N.crassa	XP_961434	N.crassa	XP_961434	true pos		11	10	0	1	200	0.909091	1	0.995261	0.952381	0.952381	1	0
																0	0
G.gallus	XP_001231387	G.gallus	NP_001026695	false pos												0	0
D.rerio	NP_001004662	D.rerio	NP_997757	false pos												0	0
A.gambiae	XP_314997	A.gambiae	XP_314997	true pos												0	0
S.pombe	NP_592846	S.pombe	NP_592846	true pos												0	0
K.lactis	XP_451243	K.lactis	XP_451243	true pos												0	0
A.gossypii	NP_984651	A.gossypii	NP_984651	true pos												0	0
N.crassa	XP_964561	N.crassa	XP_964561	true pos		7	5	2	2	300	0.714286	0.714286	0.987055	0.714286	0.714286	1	0
																0	0
H.sapiens	NP_078849	H.sapiens	NP_078849	true pos												0	0
P.troglodytes	XP_518812	P.troglodytes	XP_518812	true pos												0	0
C.lupus	XP_854799	C.lupus	XP_854799	true pos												0	0
B.taurus	NP_001076968	B.taurus	NP_001076968	true pos												0	0
M.musculus	NP_077223	M.musculus	NP_077223	true pos												0	0
R.norvegicus	NP_001017447	R.norvegicus	NP_001017447	true pos												0	0
G.gallus	XP_419676	G.gallus	XP_419676	true pos												0	0
D.rerio	NP_001014353	D.rerio	NP_001014353	true pos												0	0
D.melanogaster	NP_611634	D.melanogaster	NP_611634	true pos												0	0
A.gambiae	XP_311438	A.gambiae	XP_311438	true pos												0	0
C.elegans	NP_508025	C.elegans	NP_508025	true pos												0	0
S.pombe	NP_587971	S.pombe	NP_592854	false pos	only one protein per species possible - ignore											0	0
S.pombe	NP_592854	S.pombe	NP_592854	true pos												0	0
S.cerevisiae	NP_013740	S.cerevisiae	NP_013740	true pos												0	0
K.lactis	XP_452773	K.lactis	XP_452773	true pos												0	0
N.crassa	XP_957904	N.crassa	XP_957904	true pos		15	15	0	0	280	1	1	1	1	1	1	1
																0	0
D.melanogaster	NP_788716	no ortholog found with morFeus		missing												0	0
A.gambiae	XP_308627	no ortholog found with morFeus		missing	only one protein per species - ignore											0	0
A.gambiae	XP_320671	no ortholog found with morFeus		missing												0	0
S.pombe	NP_592859	S.pombe	NP_592859	true pos		3	1	0	2	300	0.333333	1	0.993399	0.5	0.5	1	0
																0	0
S.pombe	NP_592865	S.pombe	NP_592865	true pos												0	0
N.crassa	XP_961018	N.crassa	XP_961018	true pos		2	2	0	0	235	1	1	1	1	1	1	1
																0	0
S.pombe	NP_592951	S.pombe	NP_592951	true pos												0	0
S.cerevisiae	NP_011431	no ortholog found with morFeus		missing												0	0
K.lactis	XP_454819	K.lactis	XP_454819	true pos												0	0
A.gossypii	NP_985481	A.gossypii	NP_985481	true pos												0	0
N.crassa	XP_964994	N.crassa	XP_964994	true pos		5	4	0	1	195	0.8	1	0.995	0.888889	0.888889	1	0
																0	0
S.pombe	NP_592957	S.pombe	NP_592957	true pos												0	0
K.lactis	XP_453688	no ortholog found with morFeus		missing												0	0
A.gossypii	NP_984088	no ortholog found with morFeus		missing												0	0
N.crassa	XP_960808	no ortholog found with morFeus		missing		4	1	0	3	300	0.25	1	0.990132	0.4	0.4	1	0
																0	0
H.sapiens	NP_001960	H.sapiens	NP_001960	true pos												0	0
P.troglodytes	XP_001136120	P.troglodytes	XP_001136120	true pos												0	0
C.lupus	XP_868618	C.lupus	XP_868610	false pos	record removed - ignore											0	0
B.taurus	XP_879459	B.taurus	NP_001180152	false pos	replaced by NP_001180152 - true pos											0	0
M.musculus	NP_829887	M.musculus	NP_775539	false pos	is identical record - true pos											0	0
R.norvegicus	NP_064460	R.norvegicus	NP_064460	true pos												0	0
G.gallus	NP_001006488	G.gallus	NP_001006488	true pos												0	0
D.rerio	NP_955885	D.rerio	NP_955885	true pos												0	0
D.melanogaster	NP_996481	D.melanogaster	NP_573098	false pos	same gene other isoform - true pos											0	0
A.gambiae	XP_309438	A.gambiae	XP_309438	true pos												0	0
C.elegans	NP_741572	C.elegans	NP_505024	false pos	same gene other isoform - true pos											0	0
S.pombe	NP_592976	S.pombe	NP_592976	true pos												0	0
S.cerevisiae	NP_015366	S.cerevisiae	NP_015366	true pos												0	0
K.lactis	XP_454221	K.lactis	XP_454221	true pos												0	0
A.gossypii	NP_985255	A.gossypii	NP_985255	true pos												0	0
N.crassa	XP_957252	N.crassa	XP_957252	true pos		15	15	0	0	300	1	1	1	1	1	1	1
																0	0
H.sapiens	NP_000777	H.sapiens	NP_000777	true pos												0	0
P.troglodytes	XP_519193	P.troglodytes	XP_001165634	false pos	record removed - ignore											0	0
C.lupus	XP_532457	C.lupus	XP_532457	true pos												0	0
B.taurus	NP_001020490	B.taurus	NP_001020490	true pos												0	0
M.musculus	NP_064394	M.musculus	NP_064394	true pos												0	0
R.norvegicus	NP_037073	R.norvegicus	NP_037073	true pos												0	0
G.gallus	NP_001041542	G.gallus	NP_001041542	true pos												0	0
D.rerio	NP_001001730	D.rerio	NP_001001730	true pos												0	0
S.pombe	NP_592990	S.pombe	NP_592990	true pos												0	0
S.cerevisiae	NP_011871	S.cerevisiae	NP_011871	true pos												0	0
K.lactis	XP_454109	K.lactis	XP_454109	true pos												0	0
A.gossypii	NP_984259	A.gossypii	NP_984259	true pos												0	0
N.crassa	XP_964049	N.crassa	XP_964049	true pos		12	12	0	0	300	1	1	1	1	1	1	1
																0	0
S.pombe	NP_593018	S.pombe	NP_593018	true pos												0	0
S.cerevisiae	NP_010702	no ortholog found with morFeus		missing												0	0
K.lactis	XP_451091	no ortholog found with morFeus		missing												0	0
A.gossypii	NP_982669	no ortholog found with morFeus		missing												0	0
N.crassa	XP_964204	no ortholog found with morFeus		missing		5	1	0	4	357	0.2	1	0.98895	0.333333	0.333333	1	0
																0	0
H.sapiens	NP_001153069	H.sapiens	NP_056492	false pos	same gene other isoform - true pos											0	0
C.lupus	XP_848316	C.lupus	XP_848316	true pos												0	0
B.taurus	NP_001029779	B.taurus	NP_001029779	true pos												0	0
M.musculus	NP_038737	M.musculus	NP_038737	true pos												0	0
R.norvegicus	XP_343046	R.norvegicus	NP_001102175	false pos	replaced by NP_001102175 - true pos											0	0
G.gallus	XP_419926	G.gallus	XP_419926	true pos												0	0
D.rerio	XP_694886	D.rerio	XP_694886	true pos												0	0
S.pombe	NP_593048	S.pombe	NP_593048	true pos												0	0
S.cerevisiae	NP_011880	S.cerevisiae	NP_011880	true pos												0	0
S.cerevisiae	NP_219497	S.cerevisiae	NP_011880	false pos	only one protein per species - ignore											0	0
K.lactis	XP_451369	K.lactis	XP_451369	true pos												0	0
A.gossypii	NP_984844	A.gossypii	NP_984844	true pos												0	0
N.crassa	XP_957527	N.crassa	XP_957527	true pos		12	12	0	0	200	1	1	1	1	1	1	1
																0	0
H.sapiens	NP_075384	H.sapiens	NP_075384	true pos												0	0
C.lupus	XP_542068	C.lupus	XP_542068	true pos												0	0
B.taurus	XP_588760	B.taurus	NP_001103542	false pos	replaced by NP_001103542 - true pos											0	0
M.musculus	NP_663391	M.musculus	NP_663391	true pos												0	0
D.rerio	NP_001002041	D.rerio	NP_001002041	true pos												0	0
D.rerio	XP_002661179	D.rerio	NP_001002041	false pos	only one protein per species - ignore											0	0
D.rerio	XP_002662600	D.rerio	NP_001002041	false pos	only one protein per species - ignore											0	0
D.melanogaster	NP_648550	D.melanogaster	NP_648550	true pos												0	0
A.gambiae	XP_308526	A.gambiae	XP_308526	true pos												0	0
C.elegans	NP_495815	C.elegans	NP_495815	true pos												0	0
S.pombe	NP_593054	S.pombe	NP_593054	true pos												0	0
S.cerevisiae	NP_014091	S.cerevisiae	NP_014091	true pos												0	0
K.lactis	XP_454282	K.lactis	XP_454282	true pos												0	0
A.gossypii	NP_983926	A.gossypii	NP_983926	true pos												0	0
N.crassa	XP_955951	N.crassa	XP_955951	true pos		13	13	0	0	148	1	1	1	1	1	1	1
																0	0
S.pombe	NP_593058	S.pombe	NP_593058	true pos												0	0
S.cerevisiae	NP_011343	no ortholog found with morFeus		missing												0	0
K.lactis	XP_456079	no ortholog found with morFeus		missing												0	0
N.crassa	XP_962782	N.crassa	XP_962782	true pos		4	2	0	2	500	0.5	1	0.996032	0.666667	0.666667	1	0
																0	0
D.rerio	NP_956637	no ortholog found with morFeus		missing	paralogs exclude themselves											0	0
S.pombe	NP_593123	S.pombe	NP_593123	true pos												0	0
S.cerevisiae	NP_010697	no ortholog found with morFeus		missing												0	0
K.lactis	XP_451097	K.lactis	XP_451097	true pos												0	0
A.gossypii	NP_982663	A.gossypii	NP_982663	true pos		5	3	0	2	200	0.6	1	0.990244	0.75	0.75	1	0
																0	0
H.sapiens	NP_057119	H.sapiens	NP_057119	true pos												0	0
P.troglodytes	XP_520291	P.troglodytes	XP_520291	true pos												0	0
C.lupus	XP_851315	C.lupus	XP_851315	true pos												0	0
M.musculus	NP_848808	M.musculus	NP_848808	true pos												0	0
R.norvegicus	NP_001026832	R.norvegicus	NP_001026832	true pos												0	0
G.gallus	XP_415503	G.gallus	XP_415503	true pos												0	0
D.rerio	NP_001108192	D.rerio	NP_001108192	true pos												0	0
D.melanogaster	NP_648977	D.melanogaster	NP_730270	false pos	same gene different isoform - true pos											0	0
A.gambiae	XP_001688523	A.gambiae	XP_314100	false pos	same gene different isoform - true pos											0	0
C.elegans	NP_491246	C.elegans	NP_491246	true pos												0	0
S.pombe	NP_593130	S.pombe	NP_593130	true pos												0	0
S.cerevisiae	NP_010490	S.cerevisiae	NP_010490	true pos												0	0
K.lactis	XP_453897	K.lactis	XP_453897	true pos												0	0
A.gossypii	NP_986564	A.gossypii	NP_986564	true pos												0	0
N.crassa	XP_964516	N.crassa	XP_964516	true pos		15	15	0	0	139	1	1	1	1	1	1	1
																0	0
S.pombe	NP_593147	S.pombe	NP_593147	true pos												0	0
S.cerevisiae	NP_116595	no ortholog found with morFeus		missing	excluded by paralogs											0	0
S.cerevisiae	NP_013813	no ortholog found with morFeus		missing	only one protein per organism - ignore											0	0
S.cerevisiae	NP_014065	no ortholog found with morFeus		missing	only one protein per organism - ignore											0	0
K.lactis	XP_451013	K.lactis	XP_451013	true pos												0	0
A.gossypii	NP_983070	A.gossypii	NP_983070	true pos												0	0
N.crassa	XP_962256	N.crassa	XP_962256	true pos		5	4	0	1	93	0.8	1	0.989796	0.888889	0.888889	1	0
																0	0
H.sapiens	NP_001035292	H.sapiens	NP_078827	false pos	found PAQR2 instead											0	0
P.troglodytes	XP_001145551	no ortholog found with morFeus		missing												0	0
C.lupus	XP_544942	C.lupus	XP_868131	false pos	found PAQR2 instead											0	0
B.taurus	XP_614798	B.taurus	NP_001035589	false pos	found PAQR2 instead											0	0
M.musculus	NP_940814	M.musculus	NP_932102	false pos	found PAQR2 instead											0	0
R.norvegicus	NP_001012033	R.norvegicus	NP_001033068	false pos	found PAQR2 instead											0	0
G.gallus	XP_001233721	G.gallus	NP_001007855	false pos	found PAQR2 instead											0	0
D.rerio	NP_957004	D.rerio	NP_998665	false pos	found PAQR2 instead											0	0
S.pombe	NP_593206	S.pombe	NP_593206	true pos												0	0
A.gossypii	NP_982389	A.gossypii	NP_983402	false pos												0	0
N.crassa	XP_965338	no ortholog found with morFeus		missing		11	1	8	10	200	0.0909091	0.111111	0.917808	0.1	0.1	1	0
																0	0
H.sapiens	NP_056512	H.sapiens	NP_056512	true pos												0	0
P.troglodytes	XP_526592	P.troglodytes	XP_526592	true pos												0	0
C.lupus	XP_535634	C.lupus	XP_535634	true pos												0	0
B.taurus	NP_001039358	B.taurus	NP_001039358	true pos												0	0
M.musculus	NP_082254	M.musculus	NP_082254	true pos												0	0
R.norvegicus	XP_573556	R.norvegicus	NP_001037720	false pos	replaced by NP_001037720 - true pos											0	0
G.gallus	XP_420564	G.gallus	XP_420564	true pos												0	0
D.rerio	NP_001082955	D.rerio	NP_001082955	true pos												0	0
D.melanogaster	NP_649789	D.melanogaster	NP_649789	true pos												0	0
A.gambiae	XP_313812	A.gambiae	XP_313812	true pos												0	0
C.elegans	NP_498513	C.elegans	NP_498513	true pos												0	0
S.pombe	NP_593219	S.pombe	NP_593219	true pos												0	0
S.cerevisiae	NP_014439	S.cerevisiae	NP_014439	true pos												0	0
K.lactis	XP_455549	K.lactis	XP_455549	true pos												0	0
A.gossypii	NP_986436	A.gossypii	NP_986436	true pos												0	0
N.crassa	XP_956256	N.crassa	XP_956256	true pos		16	15	1	1	200	0.9375	0.9375	0.990783	0.9375	0.9375	1	0
																0	0
H.sapiens	NP_116223	no ortholog found with morFeus		missing	two paralogs exclude each other											0	0
C.lupus	XP_534842	C.lupus	XP_534842	true pos												0	0
B.taurus	NP_001069657	B.taurus	NP_001069657	true pos												0	0
M.musculus	NP_001028613	M.musculus	NP_001028613	true pos												0	0
R.norvegicus	NP_620801	R.norvegicus	NP_620801	true pos												0	0
G.gallus	NP_001026565	G.gallus	NP_001026565	true pos												0	0
D.rerio	XP_002661512	D.rerio	XP_002661512	true pos												0	0
D.melanogaster	NP_729680	D.melanogaster	NP_729680	true pos												0	0
A.gambiae	XP_312525	A.gambiae	XP_312525	true pos												0	0
S.pombe	NP_593221	S.pombe	NP_593221	true pos												0	0
S.cerevisiae	NP_011743	S.cerevisiae	NP_011743	true pos												0	0
K.lactis	XP_454662	K.lactis	XP_454662	true pos												0	0
A.gossypii	NP_983958	A.gossypii	NP_983958	true pos		13	12	0	1	300	0.923077	1	0.996805	0.96	0.96	1	0
																0	0
H.sapiens	NP_001025180	H.sapiens	NP_001010	false pos	same gene other isoform - true pos											0	0
P.troglodytes	XP_523306	P.troglodytes	XP_003310423	false pos	record removed - ignore											0	0
B.taurus	XP_001250839	B.taurus	XP_001250839	true pos												0	0
M.musculus	NP_733769	M.musculus	XP_003084562	false pos	part of human record - ignore											0	0
R.norvegicus	NP_446434	R.norvegicus	XP_002725964	false pos	part of human record - ignore											0	0
G.gallus	XP_001234300	no ortholog found with morFeus		missing	part of xenopus record - ignore											0	0
D.rerio	NP_997927	D.rerio	NP_997927	true pos												0	0
D.melanogaster	NP_001162738	D.melanogaster	NP_524709	false pos	found other isoform (NP_524709) - true positive											0	0
D.melanogaster	NP_610616	D.melanogaster	NP_524709	false pos	only one protein per organism - ignore											0	0
A.gambiae	XP_318584	A.gambiae	XP_565801	false pos	only one protein per organism - ignore											0	0
A.gambiae	XP_565801	A.gambiae	XP_565801	true pos												0	0
C.elegans	NP_497481	C.elegans	NP_497481	true pos												0	0
S.pombe	NP_593234	S.pombe	NP_593234	true pos												0	0
S.pombe	NP_593367	S.pombe	NP_593234	false pos	only one protein per organism - ignore											0	0
S.cerevisiae	NP_012345	S.cerevisiae	NP_012345	true pos												0	0
S.cerevisiae	NP_013471	S.cerevisiae	NP_012345	false pos	only one protein per organism - ignore											0	0
K.lactis	XP_451868	K.lactis	XP_451868	true pos												0	0
A.gossypii	NP_986126	A.gossypii	NP_984710	false pos	only one protein per organism - ignore											0	0
A.gossypii	NP_984710	A.gossypii	NP_984710	true pos												0	0
N.crassa	XP_957322	N.crassa	XP_957322	true pos		11	11	0	0	255	1	1	1	1	1	1	1
																0	0
H.sapiens	NP_001137474	H.sapiens	NP_001896	false pos	found CTPS1 instead											0	0
P.troglodytes	XP_520953	P.troglodytes	XP_524681	false pos	found CTPS1 instead											0	0
C.lupus	XP_857732	C.lupus	XP_003432053	false pos	found CTPS1 instead											0	0
B.taurus	NP_001070434	B.taurus	NP_001070434	true pos												0	0
B.taurus	NP_001070434			false pos	finds NP_001071326 in addition											0	0
M.musculus	NP_061207	M.musculus	NP_061207	true pos												0	0
M.musculus	NP_061207			false pos	finds NP_058028 in addition											0	0
R.norvegicus	NP_001030170	R.norvegicus	NP_001128345	true pos												0	0
R.norvegicus	NP_001030170			false pos	finds NP_001128345 in addition											0	0
G.gallus	NP_001025978	G.gallus	NP_001025978	true pos												0	0
S.pombe	NP_593254	S.pombe	NP_593254	true pos												0	0
S.cerevisiae	NP_009514	S.cerevisiae	NP_009514	true pos												0	0
K.lactis	XP_454196	K.lactis	XP_454196	true pos												0	0
A.gossypii	NP_986347	A.gossypii	NP_986347	true pos												0	0
N.crassa	XP_957732	N.crassa	XP_957732	true pos		12	9	6	6	192	0.75	0.6	0.943662	0.666667	0.666667	1	0
																0	0
R.norvegicus	XP_001061669	no ortholog found with morFeus		missing	two paralogs- exclude each other											0	0
S.pombe	NP_593316	S.pombe	NP_593316	true pos												0	0
A.gossypii	NP_984968	A.gossypii	NP_984968	true pos		3	2	0	1	206	0.666667	1	0.995215	0.8	0.8	1	0
																0	0
H.sapiens	NP_659425	H.sapiens	NP_659425	true pos												0	0
C.lupus	XP_855071	C.lupus	XP_855071	true pos												0	0
M.musculus	NP_077140	M.musculus	NP_077140	true pos												0	0
R.norvegicus	NP_001014198	R.norvegicus	NP_001014198	true pos												0	0
G.gallus	XP_430156	G.gallus	XP_430156	true pos												0	0
D.rerio	NP_001006092	D.rerio	NP_001006092	true pos												0	0
D.melanogaster	NP_573031	D.melanogaster	NP_573031	true pos												0	0
A.gambiae	XP_311747	A.gambiae	XP_311747	true pos												0	0
C.elegans	NP_500417	C.elegans	NP_500417	true pos												0	0
S.pombe	NP_593363	S.pombe	NP_593363	true pos		10	10	0	0	192	1	1	1	1	1	1	1
																0	0
S.pombe	NP_593365	S.pombe	NP_593365	true pos												0	0
S.cerevisiae	NP_009846	S.cerevisiae	NP_009846	true pos												0	0
K.lactis	XP_453345	K.lactis	XP_453345	true pos												0	0
A.gossypii	NP_985673	A.gossypii	NP_985673	true pos												0	0
N.crassa	XP_965729	N.crassa	XP_965729	true pos		5	5	0	0	209	1	1	1	1	1	1	1
																0	0
H.sapiens	NP_056365	H.sapiens	NP_056365	true pos												0	0
H.sapiens	NP_056365				finds osbpl6 and osbpl7 as well - 2x false pos											0	0
P.troglodytes	XP_001159962	P.troglodytes	XP_001160009	false pos	record removed - ignore											0	0
C.lupus	XP_863829	C.lupus	XP_863784	false pos	same gene other isoform - true pos											0	0
C.lupus	XP_863829				finds osbpl7 as well - 1x false pos											0	0
B.taurus	XP_617463	B.taurus	NP_001179830	false pos	replaced by NP_001179830 - true pos											0	0
B.taurus	XP_617463				finds osbpl6 and osbpl7 as well - 2x false pos											0	0
M.musculus	NP_082157	M.musculus	NP_082157	true pos												0	0
M.musculus	NP_082157				finds osbpl6 and osbpl7 as well - 2x false pos											0	0
R.norvegicus	XP_342684	R.norvegicus	XP_001055606	false pos	same gene from alternate assembly - true pos											0	0
R.norvegicus	XP_342684				finds osbpl6 and osbpl7 as well - 2x false pos											0	0
G.gallus	XP_425992	G.gallus	XP_425992	true pos												0	0
G.gallus	XP_425992				finds osbpl6 as well - 1x false pos											0	0
D.rerio	XP_696327	D.rerio	XP_696327	true pos												0	0
D.rerio	XP_696327				finds osbpl7 as well - 1x false pos											0	0
S.pombe	NP_593405	S.pombe	NP_593405	true pos												0	0
S.cerevisiae	NP_011940	no ortholog found with morFeus		missing												0	0
K.lactis	XP_452951	no ortholog found with morFeus		missing												0	0
A.gossypii	NP_987022	no ortholog found with morFeus		missing												0	0
N.crassa	XP_958853	no ortholog found with morFeus		missing		12	8	11	4	200	0.666667	0.421053	0.932735	0.516129	0.516129	1	0
																0	0
H.sapiens	NP_085133	H.sapiens	NP_085133	true pos												0	0
P.troglodytes	XP_511668	P.troglodytes	XP_511668	true pos												0	0
C.lupus	XP_540424	C.lupus	XP_540424	true pos												0	0
B.taurus	NP_001070392	B.taurus	NP_001070392	true pos												0	0
M.musculus	NP_780663	M.musculus	NP_780663	true pos												0	0
R.norvegicus	XP_213523	R.norvegicus	XP_001081678	false pos	same gene from alternate assembly - true pos											0	0
G.gallus	XP_003642408	G.gallus	XP_420116	false pos	same gene other isoform - true pos											0	0
D.rerio	NP_001002739	D.rerio	NP_001002739	true pos												0	0
D.melanogaster	NP_610760	D.melanogaster	NP_610760	true pos												0	0
A.gambiae	XP_309937	A.gambiae	XP_309937	true pos												0	0
C.elegans	NP_001024748	C.elegans	NP_001024748	true pos												0	0
S.pombe	NP_593484	S.pombe	NP_593417	false pos	only one protein per species - ignore											0	0
S.pombe	NP_593417	S.pombe	NP_593417	true pos												0	0
N.crassa	XP_001728175	N.crassa	XP_001728175	true pos												0	0
M.mulatta	XP_002800665	M.mulatta	XP_002800665	true pos												0	0
M.oryzae	XP_001412322	M.oryzae	XP_001412322	true pos		15	15	0	0	141	1	1	1	1	1	1	1
																0	0
H.sapiens	NP_001002245	H.sapiens	NP_057560	false pos	same gene other isoform - true pos											0	0
P.troglodytes	XP_001165382	no ortholog found with morFeus		missing	is part of human record - ignore											0	0
C.lupus	XP_540489	no ortholog found with morFeus		missing	is part of human record - ignore											0	0
B.taurus	NP_001107196	B.taurus	NP_001107196	true pos												0	0
M.musculus	NP_001033319	M.musculus	NP_079665	false pos	found other isoform - true pos											0	0
R.norvegicus	NP_001119554	no ortholog found with morFeus		missing	is part of mouse record - ignore											0	0
D.rerio	NP_001091950	D.rerio	NP_001091950	true pos												0	0
A.gambiae	XP_317272	A.gambiae	XP_317272	true pos												0	0
S.pombe	NP_593423	S.pombe	NP_593423	true pos												0	0
S.cerevisiae	NP_010276	S.cerevisiae	NP_010276	true pos												0	0
K.lactis	XP_454749	K.lactis	XP_454749	true pos												0	0
N.crassa	XP_001728250	N.crassa	XP_001728250	true pos												0	0
A.gossypii	NP_984876	A.gossypii	NP_984876	true pos												0	0
M.mulatta	XP_001112301	M.mulatta	XP_001098854	false pos	is part of human record - ignore											0	0
M.oryzae	XP_361614	M.oryzae	XP_361614	true pos		11	11	0	0	200	1	1	1	1	1	1	1
																0	0
H.sapiens	NP_001193665	H.sapiens	NP_057227	false pos	same gene other isoform - true pos											0	0
P.troglodytes	XP_001154255	P.troglodytes	XP_001153955	false pos	same gene other isoform - true pos											0	0
C.lupus	XP_003433246	C.lupus	XP_003433246	true pos												0	0
B.taurus	NP_001029729	B.taurus	NP_001029729	true pos												0	0
M.musculus	NP_938085	M.musculus	NP_938085	true pos												0	0
R.norvegicus	NP_114187	R.norvegicus	NP_114187	true pos												0	0
G.gallus	NP_001026030	G.gallus	NP_001026030	true pos												0	0
D.rerio	NP_001007447	D.rerio	XP_003201235	false pos	only one protein per species - ignore											0	0
D.rerio	XP_003201235	D.rerio	XP_003201235	true pos												0	0
D.melanogaster	NP_610284	D.melanogaster	NP_610284	true pos												0	0
A.gambiae	XP_314003	A.gambiae	XP_314003	true pos												0	0
C.elegans	NP_001023590	C.elegans	NP_001023590	true pos												0	0
S.pombe	NP_593429	S.pombe	NP_593429	true pos												0	0
S.cerevisiae	NP_009495	S.cerevisiae	NP_009495	true pos												0	0
K.lactis	XP_454858	K.lactis	XP_454858	true pos												0	0
N.crassa	XP_961712	N.crassa	XP_961712	true pos												0	0
A.gossypii	NP_983160	A.gossypii	NP_983160	true pos												0	0
M.mulatta	XP_001113312	M.mulatta	XP_001113343	false pos	same gene other isoform - true pos											0	0
M.oryzae	XP_359895	M.oryzae	XP_359895	true pos		18	18	0	0	200	1	1	1	1	1	1	1
																0	0
H.sapiens	NP_036270	H.sapiens	NP_036270	true pos												0	0
P.troglodytes	XP_511427	P.troglodytes	XP_511427	true pos												0	0
C.lupus	XP_003639348	C.lupus	XP_867500	false pos	same gene other isoform - true pos											0	0
B.taurus	XP_002695664	B.taurus	XP_001252958	false pos	same gene from alternate assembly - true pos											0	0
M.musculus	NP_062790	M.musculus	NP_062790	true pos												0	0
R.norvegicus	NP_446172	R.norvegicus	NP_446172	true pos												0	0
G.gallus	NP_001025895	G.gallus	NP_001025895	true pos												0	0
D.rerio	NP_001077297	D.rerio	NP_001077297	true pos												0	0
D.melanogaster	NP_609066	D.melanogaster	NP_609066	true pos												0	0
A.gambiae	XP_308438	A.gambiae	XP_308438	true pos												0	0
C.elegans	NP_490870	C.elegans	NP_490870	true pos												0	0
S.pombe	NP_593456	S.pombe	NP_593456	true pos												0	0
S.cerevisiae	NP_010585	S.cerevisiae	NP_010585	true pos												0	0
K.lactis	XP_452661	K.lactis	XP_452661	true pos												0	0
N.crassa	XP_960413	N.crassa	XP_960413	true pos												0	0
A.gossypii	NP_982478	A.gossypii	NP_982478	true pos												0	0
M.mulatta	XP_001109240	M.mulatta	XP_001109240	true pos												0	0
M.oryzae	XP_362196	M.oryzae	XP_362196	true pos		18	18	0	0	142	1	1	1	1	1	1	1
																0	0
S.pombe	NP_593462	S.pombe	NP_593462	true pos												0	0
S.cerevisiae	NP_015464	S.cerevisiae	NP_015464	true pos												0	0
S.cerevisiae	NP_011636	S.cerevisiae	NP_015464	false pos	only one protein per species - ignore											0	0
K.lactis	XP_452020	K.lactis	XP_452020	true pos												0	0
N.crassa	XP_964410	N.crassa	XP_964410	true pos												0	0
A.gossypii	NP_982623	A.gossypii	NP_982623	true pos												0	0
M.oryzae	XP_368707	M.oryzae	XP_368707	true pos		6	6	0	0	200	1	1	1	1	1	1	1
																0	0
H.sapiens	NP_085133	H.sapiens	NP_085133	true pos												0	0
P.troglodytes	XP_511668	P.troglodytes	XP_511668	true pos												0	0
C.lupus	XP_540424	C.lupus	XP_540424	true pos												0	0
B.taurus	NP_001070392	B.taurus	NP_001070392	true pos												0	0
M.musculus	NP_780663	M.musculus	NP_780663	true pos												0	0
R.norvegicus	XP_213523	R.norvegicus	XP_001081678	false pos	same protein from alternate assembly - true pos											0	0
G.gallus	XP_003642408	G.gallus	XP_003642409	false pos	same gene other isoform - true pos											0	0
D.rerio	NP_001002739	D.rerio	NP_001002739	true pos												0	0
D.melanogaster	NP_610760	D.melanogaster	NP_610760	true pos												0	0
A.gambiae	XP_309937	A.gambiae	XP_309937	true pos												0	0
C.elegans	NP_001024748	C.elegans	NP_001024748	true pos												0	0
S.pombe	NP_593484	S.pombe	NP_593484	true pos												0	0
S.pombe	NP_593417	S.pombe	NP_593484	false pos	only one protein per species - ignore											0	0
N.crassa	XP_001728175	N.crassa	XP_001728175	true pos												0	0
M.mulatta	XP_002800665	M.mulatta	XP_002800665	true pos												0	0
M.oryzae	XP_001412322	M.oryzae	XP_001412322	true pos		15	15	0	0	300	1	1	1	1	1	1	1
																0	0
S.pombe	NP_593505	S.pombe	NP_593505	true pos												0	0
N.crassa	XP_962865	N.crassa	XP_962865	true pos		2	2	0	0	300	1	1	1	1	1	1	1
																0	0
H.sapiens	NP_065806	H.sapiens	NP_006802	false pos	find SERINC3 instead											0	0
P.troglodytes	XP_518719	P.troglodytes	XP_001152172	false pos	find SERINC3 instead											0	0
C.lupus	XP_533483	C.lupus	XP_534427	false pos	find SERINC3 instead											0	0
B.taurus	NP_001030504	B.taurus	NP_001076881	false pos	find SERINC3 instead											0	0
M.musculus	NP_062734	M.musculus	NP_062734	true pos												0	0
R.norvegicus	NP_891996	R.norvegicus	NP_891996	true pos												0	0
G.gallus	NP_001026245	G.gallus	NP_001026245	true pos												0	0
D.rerio	NP_956021	D.rerio	NP_956021	true pos												0	0
D.melanogaster	NP_648893	D.melanogaster	NP_648893	true pos												0	0
A.gambiae	XP_312367	A.gambiae	XP_312367	true pos												0	0
C.elegans	NP_741561	C.elegans	NP_741561	true pos												0	0
C.elegans	NP_506611	C.elegans	NP_741561	false pos	only one protein per species - ignore											0	0
S.pombe	NP_593521	S.pombe	NP_593521	true pos												0	0
S.cerevisiae	NP_010390	S.cerevisiae	NP_010390	true pos												0	0
K.lactis	XP_455621	K.lactis	XP_455621	true pos												0	0
N.crassa	XP_962656	N.crassa	XP_962656	true pos												0	0
A.gossypii	NP_986766	A.gossypii	NP_986766	true pos												0	0
M.mulatta	XP_001109167	M.mulatta	XP_002798168	false pos	find SERINC3 instead											0	0
M.oryzae	XP_367148	M.oryzae	XP_367148	true pos		18	13	5	5	200	0.722222	0.722222	0.955157	0.722222	0.722222	1	0
																0	0
H.sapiens	NP_055847	H.sapiens	NP_055847	true pos												0	0
					finds also integrator complex subunit 4 and PDS5 homolog A - 2x false pos											0	0
P.troglodytes	XP_003314158	P.troglodytes	XP_509623	false pos	same gene other isoform - true pos											0	0
C.lupus	XP_543139	C.lupus	XP_543139	true pos												0	0
C.lupus	XP_543139				finds also integrator complex subunit 4 and PDS5 homolog A - 2x false pos											0	0
B.taurus	XP_002691801	B.taurus	XP_613447	false pos	same protein from alternate assembly - true pos											0	0
					finds also integrator complex subunit 4 - 1x false pos											0	0
M.musculus	NP_780519	M.musculus	NP_780519	true pos												0	0
M.musculus	NP_780519				finds also integrator complex subunit 4 and PDS5 homolog A - 2x false pos											0	0
R.norvegicus	NP_001095853	R.norvegicus	NP_001095853	true pos												0	0
					finds also integrator complex subunit 4 and PDS5 homolog A - 2x false pos											0	0
G.gallus	NP_001012845	G.gallus	NP_001012845	true pos												0	0
					finds also integrator complex subunit 4 and PDS5 homolog A - 2x false pos											0	0
D.rerio	XP_693953	D.rerio	XP_693953	true pos												0	0
D.melanogaster	NP_610719	D.melanogaster	NP_610719	true pos												0	0
A.gambiae	XP_311361	A.gambiae	XP_311361	true pos												0	0
C.elegans	NP_497865	C.elegans	NP_497865	true pos												0	0
S.pombe	NP_593535	S.pombe	NP_593535	true pos												0	0
S.cerevisiae	NP_013793	S.cerevisiae	NP_013793	true pos												0	0
K.lactis	XP_456229	K.lactis	XP_456229	true pos												0	0
N.crassa	XP_956688	N.crassa	XP_956688	true pos												0	0
A.gossypii	NP_986590	A.gossypii	NP_986590	true pos												0	0
M.mulatta	XP_001118201	M.mulatta	XP_001118201	true pos												0	0
M.oryzae	XP_369950	M.oryzae	XP_369950	true pos		18	18	11	0	199	1	0.62069	0.951754	0.765957	0.765957	1	0
																0	0
H.sapiens	NP_001034891	H.sapiens	NP_001782	false pos	same protein other isoform - true pos											0	0
P.troglodytes	XP_003312094	no ortholog found with morFeus		missing	only one protein per species - ignore											0	0
P.troglodytes	XP_001164773	no ortholog found with morFeus		missing	is part of human record - ignore											0	0
C.lupus	NP_001003254	C.lupus	XP_849332	false pos	is part of human record - ignore											0	0
B.taurus	NP_001039797	B.taurus	NP_786986	false pos	is part of human record - ignore											0	0
M.musculus	NP_033991	M.musculus	NP_033034	false pos	is part of human record - ignore											0	0
R.norvegicus	NP_741991	no ortholog found with morFeus		missing	is part of human record - ignore											0	0
G.gallus	NP_990379	G.gallus	NP_990379	true pos												0	0
D.rerio	NP_956159	no ortholog found with morFeus		missing	paralogs exclude each other											0	0
S.pombe	NP_593536	S.pombe	NP_593536	true pos												0	0
S.cerevisiae	NP_013330	S.cerevisiae	NP_013330	true pos												0	0
K.lactis	XP_451186	K.lactis	XP_451186	true pos												0	0
N.crassa	XP_957345	N.crassa	XP_957345	true pos												0	0
A.gossypii	NP_986573	A.gossypii	NP_986573	true pos												0	0
M.mulatta	XP_001100274	M.mulatta	XP_002803766	false pos	is part of human record - ignore											0	0
M.oryzae	XP_368778	M.oryzae	XP_368778	true pos		9	8	0	1	200	0.888889	1	0.995215	0.941176	0.941176	1	0
																0	0
S.pombe	NP_593584	S.pombe	NP_593584	true pos												0	0
N.crassa	XP_961515	N.crassa	XP_961515	true pos												0	0
M.oryzae	XP_362581	M.oryzae	XP_362581	true pos		3	3	0	0	300	1	1	1	1	1	1	1
																0	0
D.melanogaster	NP_001189086	D.melanogaster	NP_476801	false pos	same gene other isoform - true pos											0	0
C.elegans	NP_499166	C.elegans	NP_500188	false pos	only one protein per species - ignore											0	0
C.elegans	NP_500188	C.elegans	NP_500188	true pos												0	0
S.pombe	NP_593600	S.pombe	NP_593600	true pos												0	0
S.cerevisiae	NP_015090	no ortholog found with morFeus		missing												0	0
K.lactis	XP_452911	no ortholog found with morFeus		missing												0	0
N.crassa	XP_965807	no ortholog found with morFeus		missing												0	0
A.gossypii	NP_985409	no ortholog found with morFeus		missing												0	0
M.mulatta	XP_001085529	M.mulatta	XP_001085529	true pos												0	0
M.oryzae	XP_366989	no ortholog found with morFeus		missing		9	4	0	5	200	0.444444	1	0.976077	0.615385	0.615385	1	0
																0	0
S.pombe	NP_593615	S.pombe	NP_593615	true pos												0	0
S.cerevisiae	NP_010315	S.cerevisiae	NP_010315	true pos												0	0
K.lactis	XP_455275	K.lactis	XP_455275	true pos												0	0
N.crassa	XP_965630	N.crassa	XP_965630	true pos												0	0
M.oryzae	XP_363643	M.oryzae	XP_363643	true pos		5	5	0	0	120	1	1	1	1	1	1	1
																0	0
D.rerio	NP_957027	no ortholog found with morFeus		missing												0	0
D.melanogaster	NP_523849	D.melanogaster	NP_523849	true pos												0	0
A.gambiae	XP_558852	A.gambiae	XP_558852	true pos												0	0
C.elegans	NP_001023075	C.elegans	NP_001023076	false pos	same gene other isoform - true pos											0	0
S.pombe	NP_593636	S.pombe	NP_593636	true pos												0	0
S.cerevisiae	NP_009565	S.cerevisiae	NP_009565	true pos												0	0
K.lactis	XP_454746	K.lactis	XP_454746	true pos												0	0
A.gossypii	NP_984875	A.gossypii	NP_984875	true pos												0	0
N.crassa	XP_965144	N.crassa	XP_965144	true pos		9	8	0	1	300	0.888889	1	0.996764	0.941176	0.941176	1	0
																0	0
H.sapiens	NP_061183	no ortholog found with morFeus		missing	not in hitlist											0	0
P.troglodytes	XP_525065	no ortholog found with morFeus		missing	not in hitlist											0	0
B.taurus	NP_001179109	no ortholog found with morFeus		missing	not in hitlist											0	0
M.musculus	NP_001028458	no ortholog found with morFeus		missing	not in hitlist											0	0
R.norvegicus	NP_001099455	no ortholog found with morFeus		missing	not in hitlist											0	0
G.gallus	XP_419410	G.gallus	XP_419410	true pos												0	0
D.rerio	NP_001121706	no ortholog found with morFeus		missing	not in hitlist											0	0
S.pombe	NP_593645	S.pombe	NP_593645	true pos												0	0
S.cerevisiae	NP_013970	S.cerevisiae	NP_013970	true pos												0	0
K.lactis	XP_455476	K.lactis	XP_455476	true pos												0	0
N.crassa	XP_964194	N.crassa	XP_964194	true pos												0	0
A.gossypii	NP_983076	A.gossypii	NP_983076	true pos												0	0
M.mulatta	XP_001103570	no ortholog found with morFeus		missing	not in hitlist											0	0
M.oryzae	XP_361091	M.oryzae	XP_361091	true pos		14	7	0	7	300	0.5	1	0.977707	0.666667	0.666667	1	0
																0	0
S.pombe	NP_593648	S.pombe	NP_593648	true pos												0	0
S.cerevisiae	NP_015450	S.cerevisiae	NP_014615	false pos												0	0
K.lactis	XP_452034	K.lactis	XP_452034	true pos												0	0
N.crassa	XP_965317	N.crassa	XP_965317	true pos												0	0
A.gossypii	NP_982573	no ortholog found with morFeus		missing												0	0
M.oryzae	XP_361141	M.oryzae	XP_361141	true pos		6	4	1	2	1000	0.666667	0.8	0.997021	0.727273	0.727273	1	0
																0	0
P.troglodytes	XP_509573	P.troglodytes	XP_509573	true pos												0	0
M.musculus	XP_894928	no ortholog found with morFeus		missing	record removed - ignore											0	0
S.pombe	NP_593677	S.pombe	NP_593677	true pos												0	0
S.cerevisiae	NP_014739	S.cerevisiae	NP_014739	true pos												0	0
K.lactis	XP_452803	K.lactis	XP_452803	true pos												0	0
A.gossypii	NP_983328	A.gossypii	NP_983328	true pos												0	0
N.crassa	XP_957729	N.crassa	XP_957729	true pos		6	6	0	0	198	1	1	1	1	1	1	1
																0	0
C.elegans	NP_501732	C.elegans	NP_001024481	false pos	found cka-1 instead											0	0
S.pombe	NP_593714	S.pombe	NP_593714	true pos												0	0
S.cerevisiae	NP_013234	S.cerevisiae	NP_013234	true pos												0	0
K.lactis	XP_453788	K.lactis	XP_453788	true pos												0	0
A.gossypii	NP_986468	A.gossypii	NP_986468	true pos												0	0
N.crassa	XP_964582	N.crassa	XP_964582	true pos		6	5	1	1	200	0.833333	0.833333	0.990338	0.833333	0.833333	1	0
																0	0
S.pombe	NP_593745	S.pombe	NP_593745	true pos												0	0
K.lactis	XP_454987	K.lactis	XP_454987	true pos												0	0
A.gossypii	NP_985597	A.gossypii	NP_985597	true pos		3	3	0	0	18	1	1	1	1	1	1	1
																0	0
S.pombe	NP_593780	S.pombe	NP_593780	true pos												0	0
S.cerevisiae	NP_014281	S.cerevisiae	NP_014281	true pos												0	0
K.lactis	XP_456148	K.lactis	XP_456148	true pos												0	0
A.gossypii	NP_983672	A.gossypii	NP_983672	true pos		4	4	0	0	200	1	1	1	1	1	1	1
																0	0
S.pombe	NP_593788	S.pombe	NP_593788	true pos												0	0
S.cerevisiae	NP_013728	S.cerevisiae	NP_013728	true pos												0	0
K.lactis	XP_453562	K.lactis	XP_453562	true pos												0	0
N.crassa	XP_961915	N.crassa	XP_961915	true pos		4	4	0	0	300	1	1	1	1	1	1	1
																0	0
H.sapiens	NP_079341	H.sapiens	NP_079341	true pos												0	0
P.troglodytes	XP_524755	P.troglodytes	XP_003309288	false pos	is part of human record - ignore											0	0
C.lupus	XP_537096	C.lupus	XP_537096	true pos												0	0
B.taurus	NP_001076886	B.taurus	NP_001076886	true pos												0	0
M.musculus	NP_081647	M.musculus	NP_081647	true pos												0	0
R.norvegicus	XP_575059	R.norvegicus	NP_001094264	false pos	replaced by NP_001094264 - true pos											0	0
G.gallus	XP_422376	G.gallus	XP_422376	true pos												0	0
D.rerio	NP_001002160	D.rerio	NP_001002160	true pos												0	0
D.rerio	XP_002663779	D.rerio	NP_001002160	false pos	only one protein per species - ignore											0	0
D.melanogaster	NP_477479	D.melanogaster	NP_477479	true pos												0	0
A.gambiae	XP_319105	A.gambiae	XP_319105	true pos												0	0
C.elegans	NP_495918	C.elegans	NP_495918	true pos												0	0
S.pombe	NP_593868	S.pombe	NP_593868	true pos												0	0
S.cerevisiae	NP_011956	S.cerevisiae	NP_011956	true pos												0	0
K.lactis	XP_456047	K.lactis	XP_456047	true pos												0	0
A.gossypii	NP_984768	A.gossypii	NP_984768	true pos												0	0
N.crassa	XP_957290	no ortholog found with morFeus		missing		15	14	0	1	300	0.933333	1	0.996825	0.965517	0.965517	1	0
																0	0
H.sapiens	NP_056050	H.sapiens	NP_001316	false pos	found CSTF2 instead (not tau variant)											0	0
P.troglodytes	XP_001163035	P.troglodytes	XP_529072	false pos	found CSTF2 instead (not tau variant)											0	0
B.taurus	XP_001250852	B.taurus	XP_001254105	false pos	found CSTF2 instead (not tau variant)											0	0
M.musculus	NP_112539	M.musculus	NP_573459	false pos	found CSTF2 instead (not tau variant)											0	0
R.norvegicus	XP_219809	R.norvegicus	NP_001124486	false pos	found CSTF2 instead (not tau variant)											0	0
D.melanogaster	NP_477453	D.melanogaster	NP_477453	true pos												0	0
A.gambiae	XP_309774	no ortholog found with morFeus		missing												0	0
C.elegans	NP_499734	C.elegans	NP_499734	true pos												0	0
S.pombe	NP_593884	S.pombe	NP_593884	true pos		9	3	5	6	200	0.333333	0.375	0.948598	0.352941	0.352941	1	0
																0	0
S.pombe	NP_593899	S.pombe	NP_593899	true pos												0	0
S.cerevisiae	NP_013185	S.cerevisiae	NP_013185	true pos												0	0
K.lactis	XP_455931	K.lactis	XP_455931	true pos												0	0
N.crassa	XP_963891	N.crassa	XP_963891	true pos												0	0
M.oryzae	XP_362258	M.oryzae	XP_362258	true pos		5	5	0	0	241	1	1	1	1	1	1	1
																0	0
P.troglodytes	XP_001157716	no ortholog found with morFeus		missing	record removed - ignore											0	0
B.taurus	XP_001249790	B.taurus	XP_001250997	false pos	record removed - ignore											0	0
M.musculus	XP_001479597	M.musculus	XP_001477412	false pos	record replaced - not found											0	0
R.norvegicus	XP_001066146	R.norvegicus	NP_037356	false pos												0	0
S.pombe	NP_592853	S.pombe	NP_593922	false pos	only one protein per species - ignore											0	0
S.pombe	NP_593922	S.pombe	NP_593922	true pos												0	0
K.lactis	XP_453288	K.lactis	XP_453288	true pos												0	0
A.gossypii	NP_985741	A.gossypii	NP_985741	true pos												0	0
N.crassa	XP_955943	N.crassa	XP_955943	true pos		7	4	3	3	172	0.571429	0.571429	0.967033	0.571429	0.571429	1	0
																0	0
H.sapiens	NP_068586	no ortholog found with morFeus		missing												0	0
P.troglodytes	XP_527417	no ortholog found with morFeus		missing												0	0
C.lupus	XP_852962	no ortholog found with morFeus		missing												0	0
B.taurus	NP_001040062	no ortholog found with morFeus		missing												0	0
M.musculus	NP_599016	no ortholog found with morFeus		missing												0	0
R.norvegicus	NP_599209	no ortholog found with morFeus		missing												0	0
G.gallus	XP_426204	no ortholog found with morFeus		missing												0	0
D.rerio	NP_956747	no ortholog found with morFeus		missing												0	0
S.pombe	NP_593930	S.pombe	NP_593930	true pos												0	0
S.cerevisiae	NP_009963	S.cerevisiae	NP_009963	true pos												0	0
K.lactis	XP_452354	K.lactis	XP_451876	false pos												0	0
A.gossypii	NP_986171	A.gossypii	NP_986171	true pos												0	0
N.crassa	XP_961009	N.crassa	XP_961009	true pos		13	4	1	9	300	0.307692	0.8	0.968153	0.444444	0.444444	1	0
																0	0
S.pombe	NP_593938	S.pombe	NP_593938	true pos												0	0
S.cerevisiae	NP_014010	S.cerevisiae	NP_014010	true pos												0	0
K.lactis	XP_453130	K.lactis	XP_453130	true pos												0	0
N.crassa	XP_961506	N.crassa	XP_961506	true pos		4	4	0	0	70	1	1	1	1	1	1	1
																0	0
H.sapiens	NP_001006	H.sapiens	NP_001006	true pos												0	0
C.lupus	XP_533619	C.lupus	XP_003431620	false pos	is part of human record - ignore											0	0
B.taurus	NP_001019739	B.taurus	NP_001019739	true pos												0	0
M.musculus	NP_038753	M.musculus	XP_001473106	false pos	is part of human record - ignore											0	0
R.norvegicus	NP_112372	no ortholog found with morFeus		missing	is part of human record - ignore											0	0
G.gallus	NP_001026004	G.gallus	NP_001026004	true pos												0	0
D.rerio	NP_998542	D.rerio	NP_998542	true pos												0	0
D.melanogaster	NP_725114	D.melanogaster	NP_725114	true pos												0	0
A.gambiae	XP_319141	A.gambiae	XP_319141	true pos												0	0
C.elegans	NP_502186	C.elegans	NP_502186	true pos												0	0
S.pombe	NP_594003	S.pombe	NP_594003	true pos												0	0
S.pombe	NP_594672	S.pombe	NP_594003	false pos	only one protein per organism - ignore											0	0
S.cerevisiae	NP_010308	S.cerevisiae	NP_009604	false pos	only one protein per organism - ignore											0	0
S.cerevisiae	NP_009604	S.cerevisiae	NP_009604	true pos												0	0
K.lactis	XP_451459	K.lactis	XP_451459	true pos												0	0
A.gossypii	NP_982856	A.gossypii	NP_982856	true pos												0	0
N.crassa	XP_964961	N.crassa	XP_964961	true pos		12	12	0	0	153	1	1	1	1	1	1	1
																0	0
S.pombe	NP_594087	S.pombe	NP_594087	true pos												0	0
S.cerevisiae	NP_013152	S.cerevisiae	NP_013152	true pos												0	0
K.lactis	XP_456207	K.lactis	XP_456207	true pos												0	0
A.gossypii	NP_986061	A.gossypii	NP_986061	true pos												0	0
N.crassa	XP_957239	N.crassa	XP_957239	true pos		5	5	0	0	300	1	1	1	1	1	1	1
																0	0
C.elegans	NP_493348	C.elegans	NP_493348	true pos												0	0
S.pombe	NP_594151	S.pombe	NP_594151	true pos												0	0
N.crassa	XP_965639	N.crassa	XP_965639	true pos		3	3	0	0	300	1	1	1	1	1	1	1
																0	0
S.pombe	NP_594160	S.pombe	NP_594160	true pos												0	0
S.cerevisiae	NP_010753	S.cerevisiae	NP_010753	true pos												0	0
K.lactis	XP_454108	K.lactis	XP_454108	true pos												0	0
A.gossypii	NP_984258	A.gossypii	NP_984258	true pos												0	0
N.crassa	XP_963841	N.crassa	XP_963841	true pos		5	5	0	0	300	1	1	1	1	1	1	1
																0	0
H.sapiens	NP_004404	H.sapiens	NP_004404	true pos												0	0
C.lupus	XP_536748	C.lupus	XP_536748	true pos												0	0
B.taurus	NP_001029644	B.taurus	NP_001029644	true pos												0	0
M.musculus	NP_031902	M.musculus	NP_031902	true pos												0	0
R.norvegicus	NP_446043	R.norvegicus	NP_446043	true pos												0	0
D.rerio	NP_001070805	D.rerio	NP_001070805	true pos												0	0
D.melanogaster	NP_651471	D.melanogaster	NP_733146	false pos	same gene other isoform - true pos											0	0
A.gambiae	XP_312292	A.gambiae	XP_312292	true pos												0	0
S.pombe	NP_594193	S.pombe	NP_594193	true pos												0	0
N.crassa	XP_958757	N.crassa	XP_958757	true pos		10	10	0	0	200	1	1	1	1	1	1	1
																0	0
H.sapiens	NP_005735	H.sapiens	NP_005735	true pos												0	0
P.troglodytes	XP_510520	P.troglodytes	XP_001159999	false pos	is part of human sequence - ignore											0	0
C.lupus	XP_535533	C.lupus	XP_533838	false pos	is part of human sequence - ignore											0	0
B.taurus	NP_001075183	B.taurus	NP_001075183	true pos												0	0
M.musculus	NP_064311	M.musculus	NP_064311	true pos												0	0
D.rerio	NP_998088	D.rerio	NP_956052	false pos	only one protein per organism - ignore											0	0
D.rerio	NP_956052	D.rerio	NP_956052	true pos												0	0
D.melanogaster	NP_523399	D.melanogaster	NP_523399	true pos												0	0
A.gambiae	XP_309801	A.gambiae	XP_309801	true pos												0	0
C.elegans	NP_001041060	C.elegans	NP_491749	false pos	only one protein per organism - ignore											0	0
C.elegans	NP_491747	C.elegans	NP_491749	false pos	only one protein per organism - ignore											0	0
C.elegans	NP_491749	C.elegans	NP_491749	true pos												0	0
C.elegans	NP_491748	C.elegans	NP_491749	false pos	only one protein per organism - ignore											0	0
S.pombe	NP_594204	S.pombe	NP_594204	true pos												0	0
N.crassa	XP_959229	N.crassa	XP_959229	true pos		9	9	0	0	200	1	1	1	1	1	1	1
																0	0
H.sapiens	NP_055829	H.sapiens	NP_055829	true pos												0	0
P.troglodytes	XP_514284	P.troglodytes	XP_514284	true pos												0	0
C.lupus	XP_536341	C.lupus	XP_536341	true pos												0	0
M.musculus	NP_766350	M.musculus	NP_766350	true pos												0	0
R.norvegicus	NP_001014037	R.norvegicus	NP_001014037	true pos												0	0
G.gallus	XP_423974	G.gallus	XP_423974	true pos												0	0
G.gallus	XP_001231592	G.gallus	XP_423974	false pos	only one protein per species - ignore											0	0
D.rerio	NP_001002382	D.rerio	NP_001002382	true pos												0	0
C.elegans	NP_502291	C.elegans	NP_502291	true pos												0	0
S.pombe	NP_594218	S.pombe	NP_594218	true pos												0	0
S.cerevisiae	NP_014601	S.cerevisiae	NP_014601	true pos												0	0
K.lactis	XP_455433	K.lactis	XP_455433	true pos												0	0
A.gossypii	NP_983676	A.gossypii	NP_983676	true pos		12	12	0	0	200	1	1	1	1	1	1	1
																0	0
D.rerio	NP_001017851	no ortholog found with morFeus		missing												0	0
S.pombe	NP_594228	S.pombe	NP_594228	true pos												0	0
S.pombe	NP_595451	S.pombe	NP_594228	false pos	only one protein per species - ignore											0	0
S.cerevisiae	NP_014502	S.cerevisiae	NP_014502	true pos												0	0
K.lactis	XP_454900	K.lactis	XP_454900	true pos												0	0
A.gossypii	NP_983908	A.gossypii	NP_983908	true pos												0	0
N.crassa	XP_964603	N.crassa	XP_964603	true pos		6	5	0	1	300	0.833333	1	0.996732	0.909091	0.909091	1	0
																0	0
D.rerio	XP_002663292	no ortholog found with morFeus		missing	record removed - ignore											0	0
S.pombe	NP_594232	S.pombe	NP_594232	true pos												0	0
N.crassa	XP_964420	N.crassa	XP_964420	true pos		2	2	0	0	200	1	1	1	1	1	1	1
																0	0
D.rerio	NP_001013359	no ortholog found with morFeus		missing												0	0
S.pombe	NP_594247	S.pombe	NP_594247	true pos												0	0
S.cerevisiae	NP_011104	no ortholog found with morFeus		missing	only one protein per species - ignore											0	0
S.cerevisiae	NP_010384	no ortholog found with morFeus		missing												0	0
K.lactis	XP_455629	K.lactis	XP_455629	true pos												0	0
A.gossypii	NP_986773	A.gossypii	NP_986773	true pos												0	0
N.crassa	XP_964462	N.crassa	XP_964462	true pos		6	4	0	2	300	0.666667	1	0.993464	0.8	0.8	1	0
																0	0
H.sapiens	NP_057696	H.sapiens	NP_057696	true pos												0	0
P.troglodytes	XP_001159098	P.troglodytes	XP_001159098	true pos												0	0
C.lupus	XP_849447	C.lupus	XP_849447	true pos												0	0
M.musculus	NP_080607	M.musculus	NP_080607	true pos												0	0
R.norvegicus	NP_001014018	R.norvegicus	NP_001014018	true pos												0	0
G.gallus	XP_417682	G.gallus	XP_417682	true pos												0	0
D.rerio	NP_001035060	no ortholog found with morFeus		missing	only one protei per species - ignore											0	0
D.rerio	XP_002663282	no ortholog found with morFeus		missing												0	0
D.melanogaster	NP_651600	D.melanogaster	NP_651600	true pos												0	0
A.gambiae	XP_001237747	A.gambiae	XP_001237747	true pos												0	0
C.elegans	NP_496447	C.elegans	NP_496447	true pos												0	0
S.pombe	NP_594283	S.pombe	NP_594283	true pos												0	0
S.cerevisiae	NP_012978	no ortholog found with morFeus		missing	only one protei per species - ignore											0	0
S.cerevisiae	NP_012402	no ortholog found with morFeus		missing												0	0
K.lactis	XP_454647	K.lactis	XP_454647	true pos												0	0
A.gossypii	NP_983662	A.gossypii	NP_983662	true pos												0	0
N.crassa	XP_959605	N.crassa	XP_959605	true pos		15	13	0	2	200	0.866667	1	0.990698	0.928571	0.928571	1	0
																0	0
H.sapiens	NP_658985	H.sapiens	NP_658985	true pos												0	0
P.troglodytes	XP_513889	P.troglodytes	XP_513889	true pos												0	0
C.lupus	XP_854934	C.lupus	XP_854934	true pos												0	0
B.taurus	NP_991365	B.taurus	NP_991365	true pos												0	0
M.musculus	NP_659146	M.musculus	NP_659146	true pos												0	0
R.norvegicus	XP_215635	R.norvegicus	NP_001099910	false pos	replaced by NP_001099910 - true pos											0	0
G.gallus	XP_424208	G.gallus	XP_003643447	false pos	found paralog, ortholog is only partial sequence											0	0
D.rerio	NP_001002618	D.rerio	NP_001002618	true pos												0	0
D.melanogaster	NP_572604	D.melanogaster	NP_572604	true pos												0	0
A.gambiae	XP_319557	A.gambiae	XP_319557	true pos												0	0
C.elegans	NP_493241	C.elegans	NP_493241	true pos												0	0
S.pombe	NP_594292	S.pombe	NP_594292	true pos												0	0
S.cerevisiae	NP_014199	S.cerevisiae	NP_014199	true pos												0	0
K.lactis	XP_456012	K.lactis	XP_456012	true pos												0	0
A.gossypii	NP_982786	A.gossypii	NP_982786	true pos												0	0
N.crassa	XP_965201	N.crassa	XP_965201	true pos		16	15	1	1	244	0.9375	0.9375	0.992337	0.9375	0.9375	1	0
																0	0
H.sapiens	NP_003286	H.sapiens	NP_003286	true pos												0	0
C.lupus	XP_534126	no ortholog found with morFeus		missing	is part of human sequence - ignore											0	0
B.taurus	NP_001014410	B.taurus	NP_001014410	true pos												0	0
M.musculus	NP_033455	M.musculus	NP_033455	true pos												0	0
M.musculus	XP_001480708	M.musculus	NP_033455	false pos	only one protein per species - ignore											0	0
R.norvegicus	NP_446319	R.norvegicus	XP_002725498	false pos	is part of mouse sequence - ignore											0	0
G.gallus	NP_990729	G.gallus	NP_990729	true pos												0	0
D.rerio	NP_937783	D.rerio	NP_937783	true pos												0	0
D.melanogaster	NP_650048	D.melanogaster	NP_650048	true pos												0	0
A.gambiae	XP_312257	A.gambiae	XP_312257	true pos												0	0
C.elegans	NP_492767	C.elegans	NP_492767	true pos												0	0
S.pombe	NP_594328	S.pombe	NP_594328	true pos												0	0
S.cerevisiae	NP_012867	S.cerevisiae	NP_012867	true pos												0	0
K.lactis	XP_452766	K.lactis	XP_452766	true pos												0	0
N.crassa	XP_957355	N.crassa	XP_957355	true pos		12	12	0	0	200	1	1	1	1	1	1	1
																0	0
S.pombe	NP_594345	S.pombe	NP_594345	true pos												0	0
S.cerevisiae	NP_012729	S.cerevisiae	NP_012729	true pos												0	0
K.lactis	XP_453194	K.lactis	XP_453194	true pos												0	0
A.gossypii	NP_984963	A.gossypii	NP_984963	true pos												0	0
N.crassa	XP_955935	N.crassa	XP_955935	true pos		5	5	0	0	200	1	1	1	1	1	1	1
																0	0
H.sapiens	NP_071757	H.sapiens	NP_071757	true pos												0	0
P.troglodytes	XP_001163078	P.troglodytes	XP_001162859	false pos	record removed - ignore											0	0
C.lupus	XP_534982	C.lupus	XP_534982	true pos												0	0
M.musculus	NP_082428	M.musculus	NP_082428	true pos												0	0
G.gallus	XP_421710	G.gallus	XP_421710	true pos												0	0
D.rerio	XP_001920456	D.rerio	XP_001920456	true pos												0	0
D.melanogaster	NP_649519	D.melanogaster	NP_649519	true pos												0	0
A.gambiae	XP_313296	A.gambiae	XP_313296	true pos												0	0
S.pombe	NP_594352	S.pombe	NP_594352	true pos												0	0
S.cerevisiae	NP_012138	S.cerevisiae	NP_012138	true pos												0	0
K.lactis	XP_455286	K.lactis	XP_455286	true pos												0	0
A.gossypii	NP_985233	A.gossypii	NP_985233	true pos		11	11	0	0	151	1	1	1	1	1	1	1
																0	0
P.troglodytes	XP_001154496	P.troglodytes	XP_003309758	false pos	is part of human record - ignore											0	0
C.lupus	XP_851104	C.lupus	XP_534299	false pos	record removed - ignore											0	0
M.musculus	XP_484006	M.musculus	XP_921694	false pos	record removed - ignore											0	0
S.pombe	NP_596140	S.pombe	NP_594413	false pos	only one protein per species - ignore											0	0
S.pombe	NP_594413	S.pombe	NP_594413	true pos												0	0
S.cerevisiae	NP_011730	S.cerevisiae	NP_011730	true pos												0	0
S.cerevisiae	NP_013149	S.cerevisiae	NP_011730	false pos	only one protein per species - ignore											0	0
K.lactis	XP_454677	K.lactis	XP_454677	true pos												0	0
A.gossypii	NP_983264	A.gossypii	NP_983264	true pos												0	0
N.crassa	XP_956840	N.crassa	XP_956840	true pos		5	5	0	0	200	1	1	1	1	1	1	1
																0	0
D.rerio	NP_956901	D.rerio	NP_956901	true pos												0	0
S.pombe	NP_594420	S.pombe	NP_594420	true pos												0	0
A.gossypii	NP_986602	A.gossypii	NP_986602	true pos												0	0
N.crassa	XP_956064	N.crassa	XP_956064	true pos		4	4	0	0	200	1	1	1	1	1	1	1
																0	0
H.sapiens	NP_002096	no ortholog found with morFeus		missing												0	0
P.troglodytes	XP_520760	no ortholog found with morFeus		missing	record removed - ignore											0	0
C.lupus	XP_853256	no ortholog found with morFeus		missing												0	0
B.taurus	NP_001073248	no ortholog found with morFeus		missing												0	0
M.musculus	NP_034566	no ortholog found with morFeus		missing												0	0
R.norvegicus	XP_576399	no ortholog found with morFeus		missing												0	0
D.rerio	NP_957367	no ortholog found with morFeus		missing												0	0
S.pombe	NP_594421	S.pombe	NP_594421	true pos												0	0
S.pombe	NP_588180	S.pombe	NP_594421	false pos	only one protein per organism - ignore											0	0
S.cerevisiae	NP_009552	S.cerevisiae	NP_009552	true pos												0	0
S.cerevisiae	NP_010511	S.cerevisiae	NP_009552	false pos	only one protein per organism - ignore											0	0
K.lactis	XP_454732	K.lactis	XP_454732	true pos												0	0
K.lactis	XP_455680	K.lactis	XP_454732	false pos	only one protein per organism - ignore											0	0
A.gossypii	NP_986850	A.gossypii	NP_986850	true pos												0	0
A.gossypii	NP_984858	A.gossypii	NP_986850	false pos	only one protein per organism - ignore											0	0
N.crassa	XP_959442	N.crassa	XP_959442	true pos		11	5	0	6	200	0.454545	1	0.971564	0.625	0.625	1	0
																0	0
S.pombe	NP_594429	S.pombe	NP_594429	true pos												0	0
S.cerevisiae	NP_010494	S.cerevisiae	NP_010494	true pos												0	0
K.lactis	XP_451188	K.lactis	XP_451188	true pos												0	0
A.gossypii	NP_986571	A.gossypii	NP_986571	true pos												0	0
N.crassa	XP_959939	N.crassa	XP_959939	true pos		5	5	0	0	300	1	1	1	1	1	1	1
																0	0
M.musculus	NP_001034607	no ortholog found with morFeus		missing	removed - ignore											0	0
S.pombe	NP_594439	S.pombe	NP_594439	true pos												0	0
N.crassa	XP_965326	N.crassa	XP_965326	true pos		2	2	0	0	200	1	1	1	1	1	1	1
																0	0
S.pombe	NP_594464	S.pombe	NP_594464	true pos												0	0
S.cerevisiae	NP_013304	S.cerevisiae	NP_013304	true pos												0	0
K.lactis	XP_453616	K.lactis	XP_453616	true pos												0	0
N.crassa	XP_957281	N.crassa	XP_957281	true pos												0	0
A.gossypii	NP_983252	A.gossypii	NP_983252	true pos												0	0
M.oryzae	XP_369943	M.oryzae	XP_369943	true pos		6	6	0	0	179	1	1	1	1	1	1	1
																0	0
H.sapiens	NP_612476	H.sapiens	NP_612476	true pos												0	0
P.troglodytes	XP_001167649	P.troglodytes	XP_001167649	true pos												0	0
C.lupus	XP_537110	C.lupus	XP_537110	true pos												0	0
B.taurus	NP_001015620	B.taurus	NP_001015620	true pos												0	0
M.musculus	NP_766062	M.musculus	NP_766062	true pos												0	0
R.norvegicus	XP_575065	R.norvegicus	XP_001080203	false pos	found XP_001080203, which is 100% identical (as TYW3 from Rat) - true pos											0	0
G.gallus	XP_422546	G.gallus	XP_422546	true pos												0	0
D.rerio	NP_001002611	D.rerio	NP_001002611	true pos												0	0
S.pombe	NP_594475	S.pombe	NP_594475	true pos												0	0
S.cerevisiae	NP_011465	S.cerevisiae	NP_011465	true pos												0	0
A.gossypii	NP_986621	A.gossypii	NP_986621	true pos		11	11	0	0	175	1	1	1	1	1	1	1
																0	0
S.pombe	NP_594512	S.pombe	NP_594512	true pos												0	0
S.cerevisiae	NP_116608	S.cerevisiae	NP_116608	true pos												0	0
K.lactis	XP_453317	K.lactis	XP_453317	true pos												0	0
A.gossypii	NP_983186	A.gossypii	NP_983186	true pos												0	0
N.crassa	XP_965098	N.crassa	XP_965098	true pos		5	5	0	0	300	1	1	1	1	1	1	1
																0	0
S.pombe	NP_594518	S.pombe	NP_594518	true pos												0	0
S.cerevisiae	NP_010617	S.cerevisiae	NP_010617	true pos												0	0
K.lactis	XP_454717	K.lactis	XP_454717	true pos												0	0
A.gossypii	NP_984395	A.gossypii	NP_984395	true pos												0	0
N.crassa	XP_964927	N.crassa	XP_964927	true pos		5	5	0	0	200	1	1	1	1	1	1	1
																0	0
H.sapiens	NP_001003	H.sapiens	NP_001003	true pos												0	0
P.troglodytes	XP_001139507	P.troglodytes	XP_001157889	false pos	record removed - ignore											0	0
P.troglodytes	XP_001144078	P.troglodytes	XP_001157889	false pos	is part of human record - ignore											0	0
P.troglodytes	XP_513132	P.troglodytes	XP_001157889	false pos	is part of human record - ignore											0	0
C.lupus	XP_862244	no ortholog found with morFeus		missing	record removed - ignore											0	0
B.taurus	NP_001020488	no ortholog found with morFeus		missing	is part of human record - ignore											0	0
M.musculus	NP_033124	M.musculus	XP_001480960	false pos	only one record per organism - ignore											0	0
M.musculus	XP_001474155	M.musculus	XP_001480960	false pos	is part of human record - ignore											0	0
R.norvegicus	NP_113894	R.norvegicus	XP_002726201	false pos	is part of human record - ignore											0	0
G.gallus	XP_422423	G.gallus	XP_422423	true pos												0	0
D.rerio	NP_001128155	no ortholog found with morFeus		missing	two paralogs exclude each other											0	0
D.melanogaster	NP_651740	D.melanogaster	NP_651740	true pos												0	0
C.elegans	NP_501167	C.elegans	NP_501167	true pos												0	0
S.pombe	NP_594519	S.pombe	NP_594519	true pos												0	0
S.pombe	NP_593100	S.pombe	NP_594519	false pos	only one record per organism - ignore											0	0
S.cerevisiae	NP_011028	S.cerevisiae	NP_009481	false pos	only one record per organism - ignore											0	0
S.cerevisiae	NP_009481	S.cerevisiae	NP_009481	true pos												0	0
K.lactis	XP_454876	K.lactis	XP_454876	true pos												0	0
A.gossypii	NP_987041	A.gossypii	NP_987041	true pos												0	0
N.crassa	XP_963429	N.crassa	XP_963429	true pos		10	9	0	1	152	0.9	1	0.993827	0.947368	0.947368	1	0
																0	0
S.pombe	NP_594536	S.pombe	NP_594536	true pos												0	0
S.cerevisiae	NP_012532	S.cerevisiae	NP_012532	true pos												0	0
K.lactis	XP_455664	K.lactis	XP_455664	true pos												0	0
A.gossypii	NP_982372	A.gossypii	NP_982372	true pos												0	0
N.crassa	XP_965672	N.crassa	XP_965672	true pos		5	5	0	0	255	1	1	1	1	1	1	1
																0	0
S.pombe	NP_594537	S.pombe	NP_594537	true pos												0	0
S.cerevisiae	NP_014519	S.cerevisiae	NP_014519	true pos												0	0
K.lactis	XP_451165	no ortholog found with morFeus		missing												0	0
A.gossypii	NP_983937	no ortholog found with morFeus		missing												0	0
N.crassa	XP_959043	N.crassa	XP_959043	true pos		5	3	0	2	200	0.6	1	0.990244	0.75	0.75	1	0
																0	0
H.sapiens	NP_008869	H.sapiens	NP_008869	true pos												0	0
P.troglodytes	XP_512054	P.troglodytes	XP_003308094	false pos	is part of human record - ignore											0	0
C.lupus	XP_537302	no ortholog found with morFeus		missing	is part of human record - ignore											0	0
B.taurus	NP_001030237	B.taurus	XP_003584662	false pos	is part of human record - ignore											0	0
M.musculus	NP_033252	M.musculus	XP_001481216	false pos	is part of human record - ignore											0	0
R.norvegicus	XP_214621	no ortholog found with morFeus		missing	is part of human record - ignore											0	0
G.gallus	XP_001235936	G.gallus	XP_001235936	true pos												0	0
D.rerio	NP_775359	D.rerio	NP_775359	true pos												0	0
D.melanogaster	NP_524774	D.melanogaster	NP_524774	true pos												0	0
A.gambiae	XP_308555	A.gambiae	XP_308555	true pos												0	0
C.elegans	NP_495306	C.elegans	NP_495306	true pos												0	0
S.pombe	NP_594613	S.pombe	NP_594613	true pos												0	0
N.crassa	XP_964309	N.crassa	XP_964309	true pos		8	8	0	0	200	1	1	1	1	1	1	1
																0	0
H.sapiens	NP_003744	H.sapiens	NP_003744	true pos												0	0
P.troglodytes	XP_001158696	no ortholog found with morFeus		missing	record removed - ignore											0	0
C.lupus	XP_861890	C.lupus	XP_850595	false pos	record removed - ignore											0	0
B.taurus	NP_001029656	B.taurus	NP_001029656	true pos												0	0
M.musculus	NP_061219	no ortholog found with morFeus		missing	part of rat sequence - ignore											0	0
R.norvegicus	NP_001004283	R.norvegicus	NP_001004283	true pos												0	0
G.gallus	XP_001234643	no ortholog found with morFeus		missing	part of Meleagris gallopavo sequence - ignore											0	0
D.rerio	NP_956310	D.rerio	NP_956310	true pos												0	0
D.melanogaster	NP_524463	D.melanogaster	NP_524463	true pos												0	0
A.gambiae	XP_312631	A.gambiae	XP_312631	true pos												0	0
C.elegans	NP_498984	C.elegans	NP_498984	true pos												0	0
S.pombe	NP_594625	S.pombe	NP_594625	true pos												0	0
N.crassa	XP_958873	N.crassa	XP_958873	true pos		9	9	0	0	259	1	1	1	1	1	1	1
																0	0
S.pombe	NP_594627	S.pombe	NP_594627	true pos												0	0
S.cerevisiae	NP_011792	S.cerevisiae	NP_011792	true pos												0	0
K.lactis	XP_451440	K.lactis	XP_451440	true pos												0	0
A.gossypii	NP_986335	A.gossypii	NP_986335	true pos												0	0
N.crassa	XP_965348	N.crassa	XP_965348	true pos		5	5	0	0	200	1	1	1	1	1	1	1
																0	0
H.sapiens	NP_002801	H.sapiens	NP_002801	true pos												0	0
B.taurus	NP_001013616	B.taurus	NP_001013616	true pos												0	0
M.musculus	NP_032977	M.musculus	NP_032977	true pos												0	0
R.norvegicus	NP_112621	R.norvegicus	NP_112621	true pos												0	0
D.rerio	NP_001002112	no ortholog found with morFeus		missing												0	0
D.melanogaster	NP_524204	D.melanogaster	NP_524204	true pos												0	0
A.gambiae	XP_315562	A.gambiae	XP_315562	true pos												0	0
C.elegans	NP_492809	C.elegans	NP_492809	true pos												0	0
S.pombe	NP_594628	S.pombe	NP_594628	true pos												0	0
S.cerevisiae	NP_012070	S.cerevisiae	NP_012070	true pos												0	0
K.lactis	XP_451708	K.lactis	XP_451708	true pos												0	0
A.gossypii	NP_982869	A.gossypii	NP_982869	true pos												0	0
N.crassa	XP_965368	N.crassa	XP_965368	true pos		13	12	0	1	300	0.923077	1	0.996805	0.96	0.96	1	0
																0	0
S.pombe	NP_593794	S.pombe	NP_594812	false pos	only one protein per species - ignore											0	0
S.pombe	NP_594812	S.pombe	NP_594812	true pos												0	0
N.crassa	XP_963816	N.crassa	XP_963816	true pos												0	0
M.oryzae	XP_362074	M.oryzae	XP_362074	true pos		3	3	0	0	268	1	1	1	1	1	1	1
																0	0
H.sapiens	NP_005380	no ortholog found with morFeus		missing	not in hitlist											0	0
P.troglodytes	XP_001173392	no ortholog found with morFeus		missing	not in hitlist											0	0
C.lupus	XP_533447	no ortholog found with morFeus		missing	not in hitlist											0	0
B.taurus	NP_001073085	B.taurus	NP_001073085	true pos												0	0
M.musculus	NP_032812	M.musculus	NP_032812	true pos												0	0
R.norvegicus	NP_037205	R.norvegicus	NP_037205	true pos												0	0
G.gallus	NP_001026696	G.gallus	NP_001026696	true pos												0	0
D.rerio	NP_571540	D.rerio	NP_571540	true pos												0	0
C.elegans	NP_504551	C.elegans	NP_504551	true pos												0	0
S.pombe	NP_595011	S.pombe	NP_595011	true pos												0	0
N.crassa	XP_956067	N.crassa	XP_956067	true pos												0	0
M.mulatta	XP_001083841	M.mulatta	XP_001083841	true pos												0	0
M.oryzae	XP_360933	M.oryzae	XP_360933	true pos		13	10	0	3	300	0.769231	1	0.990415	0.869565	0.869565	1	0
																0	0
S.pombe	NP_595015	S.pombe	NP_595015	true pos												0	0
N.crassa	XP_959782	N.crassa	XP_959782	true pos		2	2	0	0	67	1	1	1	1	1	1	1
																0	0
S.pombe	NP_595136	S.pombe	NP_595136	true pos												0	0
S.cerevisiae	NP_013778	S.cerevisiae	NP_013778	true pos												0	0
K.lactis	XP_456250	K.lactis	XP_456250	true pos												0	0
N.crassa	XP_001728316	N.crassa	XP_001728316	true pos												0	0
M.oryzae	XP_361736	M.oryzae	XP_361736	true pos		5	5	0	0	70	1	1	1	1	1	1	1
																0	0
P.troglodytes	XP_515601	P.troglodytes	XP_515601	true pos												0	0
S.pombe	NP_595158	S.pombe	NP_595158	true pos		2	2	0	0	375	1	1	1	1	1	1	1
																0	0
B.taurus	NP_001071437	no ortholog found with morFeus		missing												0	0
D.melanogaster	NP_523792	D.melanogaster	NP_523792	true pos												0	0
A.gambiae	XP_320351	A.gambiae	XP_320351	true pos												0	0
C.elegans	NP_001021722	C.elegans	NP_001021722	true pos												0	0
C.elegans	NP_001021725	C.elegans	NP_001021722	false pos	only one protein per species - ignore											0	0
S.pombe	NP_595257	S.pombe	NP_595257	true pos												0	0
S.cerevisiae	NP_014264	S.cerevisiae	NP_014264	true pos												0	0
K.lactis	XP_451509	K.lactis	XP_451509	true pos												0	0
A.gossypii	NP_985611	A.gossypii	NP_985611	true pos		8	7	0	1	200	0.875	1	0.995192	0.933333	0.933333	1	0
																0	0
S.pombe	NP_595388	S.pombe	NP_595388	true pos												0	0
N.crassa	XP_957344	N.crassa	XP_957344	true pos												0	0
M.oryzae	XP_001408830	M.oryzae	XP_001408830	true pos		3	3	0	0	208	1	1	1	1	1	1	1
																0	0
S.pombe	NP_595424	S.pombe	NP_595424	true pos												0	0
N.crassa	XP_962212	N.crassa	XP_962212	true pos												0	0
M.oryzae	XP_367168	M.oryzae	XP_367168	true pos		3	3	0	0	266	1	1	1	1	1	1	1
																0	0
H.sapiens	NP_057179	H.sapiens	NP_057179	true pos												0	0
P.troglodytes	XP_511151	P.troglodytes	XP_511151	true pos												0	0
C.lupus	XP_851786	C.lupus	XP_851786	true pos												0	0
B.taurus	XP_003587265	B.taurus	XP_002694797	false pos	same gene other isoform - true pos											0	0
M.musculus	NP_849187	M.musculus	NP_849187	true pos												0	0
R.norvegicus	NP_001099660	R.norvegicus	NP_001099660	true pos												0	0
G.gallus	XP_414187	G.gallus	XP_414187	true pos												0	0
D.rerio	NP_001019610	D.rerio	NP_001019610	true pos												0	0
D.melanogaster	NP_608826	D.melanogaster	NP_608826	true pos												0	0
A.gambiae	XP_560987	A.gambiae	XP_560987	true pos												0	0
A.gambiae	XP_553913	A.gambiae	XP_560987	false pos	only one protein per species - ignore											0	0
C.elegans	NP_493627	C.elegans	NP_493627	true pos												0	0
S.pombe	NP_595493	S.pombe	NP_595493	true pos												0	0
S.cerevisiae	NP_012463	S.cerevisiae	NP_012463	true pos												0	0
K.lactis	XP_453351	K.lactis	XP_453351	true pos												0	0
A.gossypii	NP_984217	A.gossypii	NP_984217	true pos												0	0
M.mulatta	XP_001082775	M.mulatta	XP_001082775	true pos		16	16	0	0	200	1	1	1	1	1	1	1
																0	0
H.sapiens	NP_055277	H.sapiens	NP_055277	true pos												0	0
P.troglodytes	XP_001170479	P.troglodytes	XP_001142444	false pos	is part of human sequence - ignore											0	0
C.lupus	XP_532806	no ortholog found with morFeus		missing	is part of human sequence - ignore											0	0
B.taurus	NP_001017952	B.taurus	NP_001017952	true pos												0	0
M.musculus	NP_080308	M.musculus	NP_080308	true pos												0	0
R.norvegicus	NP_001102346	R.norvegicus	NP_001102346	true pos												0	0
G.gallus	XP_424387	G.gallus	XP_424387	true pos												0	0
D.rerio	NP_001003551	D.rerio	NP_001003551	true pos												0	0
D.melanogaster	NP_611559	D.melanogaster	NP_611559	true pos												0	0
A.gambiae	XP_321407	A.gambiae	XP_321407	true pos												0	0
C.elegans	NP_496385	C.elegans	NP_496385	true pos												0	0
S.pombe	NP_595520	S.pombe	NP_595520	true pos												0	0
S.cerevisiae	NP_012411	S.cerevisiae	NP_012411	true pos												0	0
K.lactis	XP_454633	K.lactis	XP_454633	true pos												0	0
A.gossypii	NP_985338	A.gossypii	NP_985338	true pos		13	13	0	0	300	1	1	1	1	1	1	1
																0	0
S.pombe	NP_595653	S.pombe	NP_595653	true pos												0	0
K.lactis	XP_453963	K.lactis	XP_453963	true pos												0	0
N.crassa	XP_964577	N.crassa	XP_964577	true pos												0	0
A.gossypii	NP_983104	A.gossypii	NP_983104	true pos		4	4	0	0	300	1	1	1	1	1	1	1
																0	0
H.sapiens	NP_001020241	H.sapiens	NP_005608	false pos	same protein - true pos											0	0
C.lupus	XP_536466	no ortholog found with morFeus		missing	record removed - ignore											0	0
B.taurus	XP_584177	B.taurus	NP_001071298	false pos	record removed - ignore											0	0
M.musculus	NP_065625	no ortholog found with morFeus		missing	is part of human sequence - true pos											0	0
R.norvegicus	NP_073163	R.norvegicus	NP_073163	true pos												0	0
G.gallus	NP_001025790	no ortholog found with morFeus		missing	is part of human sequence - true pos											0	0
D.rerio	NP_956320	D.rerio	NP_956320	true pos												0	0
D.melanogaster	NP_524884	D.melanogaster	NP_524884	true pos												0	0
D.melanogaster	NP_536352	D.melanogaster	NP_524884	false pos	only one protein per species - ignore											0	0
A.gambiae	XP_311181	no ortholog found with morFeus		missing	only one protein per species - ignore											0	0
A.gambiae	XP_312618	no ortholog found with morFeus		missing												0	0
C.elegans	NP_498572	C.elegans	NP_498572	true pos												0	0
S.pombe	NP_594187	S.pombe	NP_595737	false pos	only one protein per species - ignore											0	0
S.pombe	NP_595737	S.pombe	NP_595737	true pos												0	0
S.cerevisiae	NP_012344	S.cerevisiae	NP_012344	true pos												0	0
S.cerevisiae	NP_009960	S.cerevisiae	NP_012344	false pos	only one protein per species - ignore											0	0
K.lactis	XP_451869	K.lactis	XP_451869	true pos												0	0
A.gossypii	NP_984709	A.gossypii	NP_984709	true pos												0	0
N.crassa	XP_962951	N.crassa	XP_962951	true pos		13	12	0	1	200	0.923077	1	0.995305	0.96	0.96	1	0
																0	0
G.gallus	XP_001232211	G.gallus	XP_001232211	true pos												0	0
S.pombe	NP_595794	S.pombe	NP_595794	true pos												0	0
N.crassa	XP_957585	N.crassa	XP_957585	true pos												0	0
M.mulatta	XP_001117810	no ortholog found with morFeus		missing												0	0
M.oryzae	XP_367327	M.oryzae	XP_367327	true pos		5	4	0	1	300	0.8	1	0.996721	0.888889	0.888889	1	0
																0	0
H.sapiens	NP_001015	H.sapiens	NP_001015	true pos												0	0
P.troglodytes	XP_001144993	P.troglodytes	XP_001155642	false pos	is part of human sequence - ignore											0	0
C.lupus	XP_543084	C.lupus	XP_003639905	false pos	is part of human sequence - ignore											0	0
B.taurus	NP_001035671	B.taurus	XP_873880	false pos	is part of human sequence - ignore											0	0
M.musculus	NP_079863	M.musculus	NP_079863	true pos												0	0
R.norvegicus	NP_112373	R.norvegicus	NP_112373	true pos												0	0
R.norvegicus	XP_002729602	R.norvegicus	NP_112373	false pos	only one protein per species - ignore											0	0
G.gallus	XP_417405	G.gallus	XP_417405	true pos												0	0
D.rerio	NP_957485	D.rerio	NP_957485	true pos												0	0
D.melanogaster	NP_722854	D.melanogaster	NP_722853	false pos	same gene other isoform - true pos											0	0
A.gambiae	XP_307843	A.gambiae	XP_307843	true pos												0	0
C.elegans	NP_498579	C.elegans	NP_498579	true pos												0	0
S.pombe	NP_595852	S.pombe	NP_595852	true pos												0	0
S.cerevisiae	NP_012983	no ortholog found with morFeus		missing	only one protein per species - ignore											0	0
S.cerevisiae	NP_012399	no ortholog found with morFeus		missing												0	0
K.lactis	XP_451253	K.lactis	XP_451253	true pos												0	0
N.crassa	XP_964835	N.crassa	XP_964835	true pos												0	0
A.gossypii	NP_983657	A.gossypii	NP_983657	true pos												0	0
M.mulatta	XP_001088137	M.mulatta	XP_001088137	true pos												0	0
M.oryzae	XP_370340	no ortholog found with morFeus		missing		15	13	0	2	196	0.866667	1	0.990521	0.928571	0.928571	1	0
																0	0
S.pombe	NP_595932	S.pombe	NP_595932	true pos												0	0
S.cerevisiae	NP_014845	S.cerevisiae	NP_014845	true pos												0	0
K.lactis	XP_455123	K.lactis	XP_455123	true pos												0	0
N.crassa	XP_961386	N.crassa	XP_961386	true pos		4	4	0	0	67	1	1	1	1	1	1	1
																0	0
H.sapiens	NP_001294	H.sapiens	NP_001294	true pos												0	0
P.troglodytes	XP_520888	no ortholog found with morFeus		missing	is part of human sequence - ignore											0	0
C.lupus	XP_546634	C.lupus	XP_546634	true pos												0	0
B.taurus	NP_001091482	B.taurus	NP_001091482	true pos												0	0
M.musculus	NP_848466	M.musculus	NP_848466	true pos												0	0
R.norvegicus	XP_001079869	R.norvegicus	XP_001077717	false pos												0	0
G.gallus	NP_001025871	G.gallus	NP_001025871	true pos												0	0
D.rerio	NP_001159731	D.rerio	NP_001159731	true pos												0	0
D.melanogaster	NP_609382	D.melanogaster	NP_609382	true pos												0	0
A.gambiae	XP_319631	A.gambiae	XP_319631	true pos												0	0
C.elegans	NP_496708	C.elegans	NP_496708	true pos												0	0
S.pombe	NP_596031	S.pombe	NP_596031	true pos												0	0
S.cerevisiae	NP_015153	S.cerevisiae	NP_015153	true pos												0	0
K.lactis	XP_452623	K.lactis	XP_452623	true pos												0	0
N.crassa	XP_960003	N.crassa	XP_960003	true pos												0	0
A.gossypii	NP_982427	A.gossypii	NP_982427	true pos												0	0
M.mulatta	XP_001114525	M.mulatta	NP_001181573	false pos	replaced by NP_001181573 - true pos											0	0
M.oryzae	XP_369520	M.oryzae	XP_369520	true pos		17	16	1	1	200	0.941176	0.941176	0.990826	0.941176	0.941176	1	0
																0	0
H.sapiens	NP_006650	H.sapiens	NP_006650	true pos												0	0
C.lupus	XP_537946	C.lupus	XP_537946	true pos												0	0
B.taurus	NP_001091618	B.taurus	NP_001091618	true pos												0	0
M.musculus	NP_598516	M.musculus	NP_598516	true pos												0	0
R.norvegicus	XP_219470	R.norvegicus	NP_001101030	false pos	replaced by NP_001101030 - true pos											0	0
G.gallus	NP_001006496	G.gallus	NP_001006496	true pos												0	0
D.rerio	NP_956416	D.rerio	NP_956416	true pos												0	0
D.melanogaster	NP_728265	D.melanogaster	NP_728265	true pos												0	0
A.gambiae	XP_315581	A.gambiae	XP_315581	true pos												0	0
S.pombe	NP_596044	S.pombe	NP_596044	true pos												0	0
N.crassa	XP_962067	N.crassa	XP_962067	true pos		11	11	0	0	200	1	1	1	1	1	1	1
																0	0
S.pombe	NP_596063	S.pombe	NP_596063	true pos												0	0
S.cerevisiae	NP_011496	no ortholog found with morFeus		missing												0	0
K.lactis	XP_451211	no ortholog found with morFeus		missing												0	0
A.gossypii	NP_986829	no ortholog found with morFeus		missing												0	0
N.crassa	XP_960447	no ortholog found with morFeus		missing		5	1	0	4	300	0.2	1	0.986885	0.333333	0.333333	1	0
																0	0
P.troglodytes	XP_001154496	P.troglodytes	XP_003309758	false pos	finds 40S ribosomal protein SA-like											0	0
C.lupus	XP_851104	C.lupus	XP_534299	false pos	finds 40S ribosomal protein SA-like											0	0
M.musculus	XP_484006	M.musculus	XP_921694	false pos	finds 40S ribosomal protein SA-like											0	0
S.pombe	NP_596140	S.pombe	NP_596140	true pos												0	0
S.pombe	NP_594413	S.pombe	NP_596140	false pos	only one protein per organism - ignore											0	0
S.cerevisiae	NP_011730	S.cerevisiae	NP_011730	true pos												0	0
S.cerevisiae	NP_013149	S.cerevisiae	NP_011730	false pos	only one protein per organism - ignore											0	0
K.lactis	XP_454677	K.lactis	XP_454677	true pos												0	0
A.gossypii	NP_983264	A.gossypii	NP_983264	true pos												0	0
N.crassa	XP_956840	N.crassa	XP_956840	true pos		8	5	3	3	200	0.625	0.625	0.971564	0.625	0.625	1	0
																0	0
H.sapiens	NP_004474	H.sapiens	NP_004474	true pos												0	0
P.troglodytes	XP_523434	P.troglodytes	XP_523434	true pos												0	0
C.lupus	XP_536768	C.lupus	XP_536768	true pos												0	0
B.taurus	NP_777269	B.taurus	NP_777269	true pos												0	0
B.taurus	XP_001788022	B.taurus	NP_777269	false pos	only one protein per species - ignore											0	0
B.taurus	XP_584988	B.taurus	NP_777269	false pos	only one protein per species - ignore											0	0
M.musculus	NP_080848	M.musculus	XP_978753	false pos												0	0
R.norvegicus	NP_598282	R.norvegicus	NP_598282	true pos												0	0
G.gallus	NP_001004372	G.gallus	NP_001004372	true pos												0	0
D.rerio	NP_001002579	no ortholog found with morFeus		missing	only one protein per species - ignore											0	0
D.rerio	NP_001013475	no ortholog found with morFeus		missing												0	0
D.melanogaster	NP_524197	D.melanogaster	NP_524197	true pos												0	0
A.gambiae	XP_316586	A.gambiae	XP_316586	true pos												0	0
C.elegans	NP_492075	no ortholog found with morFeus		missing	only one protein per species - ignore											0	0
C.elegans	NP_510414	no ortholog found with morFeus		missing												0	0
S.pombe	NP_596169	S.pombe	NP_596169	true pos												0	0
S.cerevisiae	NP_009355	S.cerevisiae	NP_009355	true pos												0	0
K.lactis	XP_451158	K.lactis	XP_451158	true pos												0	0
A.gossypii	NP_984491	A.gossypii	NP_984491	true pos												0	0
N.crassa	XP_960670	N.crassa	XP_960670	true pos		16	13	3	3	300	0.8125	0.8125	0.981191	0.8125	0.8125	1	0
																0	0
H.sapiens	NP_001016	H.sapiens	NP_001016	true pos												0	0
P.troglodytes	XP_517668	P.troglodytes	XP_003311911	false pos	is part of human sequence - ignore											0	0
C.lupus	XP_536303	C.lupus	XP_541631	false pos	is part of human sequence - ignore											0	0
B.taurus	NP_001029862	B.taurus	XP_001251998	false pos	is part of human sequence - ignore											0	0
M.musculus	NP_077137	M.musculus	XP_003086717	false pos	is part of human sequence - ignore											0	0
M.musculus	NP_001094078	M.musculus	XP_003086717	false pos	only one protein per organism - ignore											0	0
R.norvegicus	NP_511172	R.norvegicus	XP_573594	false pos	is part of human sequence - ignore											0	0
G.gallus	XP_424903	G.gallus	XP_424903	true pos												0	0
D.rerio	NP_001103591	D.rerio	NP_001103591	true pos												0	0
D.melanogaster	NP_610939	D.melanogaster	NP_610939	true pos												0	0
C.elegans	NP_502365	C.elegans	NP_502365	true pos												0	0
S.pombe	NP_593633	S.pombe	NP_596187	false pos	only one protein per organism - ignore											0	0
S.pombe	NP_596187	S.pombe	NP_596187	true pos												0	0
S.cerevisiae	NP_011633	S.cerevisiae	NP_011633	true pos												0	0
S.cerevisiae	NP_015457	S.cerevisiae	NP_011633	false pos	only one protein per organism - ignore											0	0
K.lactis	XP_452029	K.lactis	XP_452029	true pos												0	0
N.crassa	XP_956255	N.crassa	XP_956255	true pos												0	0
A.gossypii	NP_982649	A.gossypii	NP_982649	true pos												0	0
M.mulatta	XP_001111446	M.mulatta	XP_001084542	false pos	is part of human sequence - ignore											0	0
M.oryzae	XP_368178	M.oryzae	XP_368178	true pos		11	11	0	0	200	1	1	1	1	1	1	1
																0	0
R.norvegicus	XP_577055	R.norvegicus	NP_001178525	false pos												0	0
D.rerio	XP_688359	no ortholog found with morFeus		missing												0	0
D.melanogaster	NP_651099	D.melanogaster	NP_651099	true pos												0	0
A.gambiae	XP_320388	A.gambiae	XP_320388	true pos												0	0
S.pombe	NP_596207	S.pombe	NP_596207	true pos												0	0
N.crassa	XP_965281	N.crassa	XP_965281	true pos												0	0
M.oryzae	XP_365062	M.oryzae	XP_365062	true pos		7	5	1	2	300	0.714286	0.833333	0.99026	0.769231	0.769231	1	0
																0	0
H.sapiens	NP_001072980	H.sapiens	NP_057162	false pos	finds Fam18B family instead											0	0
P.troglodytes	XP_510812	P.troglodytes	XP_511818	false pos	finds Fam18B family instead											0	0
C.lupus	XP_547129	C.lupus	XP_546636	false pos	finds Fam18B family instead											0	0
B.taurus	XP_002698007	B.taurus	NP_001039617	false pos	finds Fam18B family instead											0	0
M.musculus	NP_001013800	M.musculus	NP_080486	false pos	finds Fam18B family instead											0	0
R.norvegicus	NP_001101733	R.norvegicus	NP_001101038	false pos	finds Fam18B family instead											0	0
G.gallus	XP_001234550	G.gallus	NP_001025870	false pos	finds Fam18B family instead											0	0
D.melanogaster	NP_001163391	D.melanogaster	NP_001163390	false pos	same gene other isoform - true pos											0	0
A.gambiae	XP_314432	A.gambiae	XP_314432	true pos												0	0
C.elegans	NP_001040919	C.elegans	NP_001040918	false pos	same gene other isoform - true pos											0	0
S.pombe	NP_596214	S.pombe	NP_596214	true pos												0	0
S.cerevisiae	NP_010369	S.cerevisiae	NP_010369	true pos												0	0
K.lactis	XP_452730	K.lactis	XP_452730	true pos												0	0
N.crassa	XP_965118	N.crassa	XP_965118	true pos												0	0
A.gossypii	NP_986819	A.gossypii	NP_986819	true pos												0	0
M.mulatta	XP_001103437	M.mulatta	XP_001084390	false pos	finds Fam18B family instead											0	0
M.oryzae	XP_362360	M.oryzae	XP_362360	true pos		17	9	8	8	171	0.529412	0.529412	0.918367	0.529412	0.529412	1	0
																0	0
H.sapiens	NP_620147	H.sapiens	NP_620147	true pos												0	0
P.troglodytes	XP_510408	no ortholog found with morFeus		missing	replacement ID is part of human sequence - ignore											0	0
C.lupus	XP_535485	C.lupus	XP_535485	true pos												0	0
B.taurus	NP_001076073	B.taurus	NP_001076073	true pos												0	0
M.musculus	NP_001034611	M.musculus	NP_001034611	true pos												0	0
R.norvegicus	NP_001005548	R.norvegicus	NP_001005548	true pos												0	0
G.gallus	XP_001232678	G.gallus	XP_413803	false pos	XP_001232678 is replacement for XP_413803 - true pos											0	0
D.rerio	NP_996950	D.rerio	NP_996950	true pos												0	0
D.melanogaster	NP_524240	D.melanogaster	NP_524240	true pos												0	0
A.gambiae	XP_312950	A.gambiae	XP_312950	true pos												0	0
C.elegans	NP_502135	C.elegans	NP_502135	true pos												0	0
S.pombe	NP_596263	S.pombe	NP_596263	true pos												0	0
S.cerevisiae	NP_014766	S.cerevisiae	NP_014766	true pos												0	0
K.lactis	XP_454052	K.lactis	XP_454052	true pos												0	0
A.gossypii	NP_983237	A.gossypii	NP_983237	true pos		14	14	0	0	137	1	1	1	1	1	1	1
																0	0
H.sapiens	NP_001070737	no ortholog found with morFeus		missing	2 paralogs - exclude each other											0	0
P.troglodytes	XP_001150567	no ortholog found with morFeus		missing	2 paralogs - exclude each other											0	0
C.lupus	XP_545531	C.lupus	XP_545531	true pos												0	0
B.taurus	NP_001070391	no ortholog found with morFeus		missing	2 paralogs - exclude each other											0	0
M.musculus	NP_694778	no ortholog found with morFeus		missing	2 paralogs - exclude each other											0	0
R.norvegicus	NP_476540	no ortholog found with morFeus		missing	2 paralogs - exclude each other											0	0
G.gallus	NP_001012935	G.gallus	NP_001012935	true pos												0	0
D.rerio	XP_001919866	no ortholog found with morFeus		missing	2 paralogs - exclude each other											0	0
S.pombe	NP_596264	S.pombe	NP_596264	true pos												0	0
S.cerevisiae	NP_013441	S.cerevisiae	NP_013441	true pos												0	0
K.lactis	XP_451805	K.lactis	XP_451805	true pos												0	0
N.crassa	XP_963859	N.crassa	XP_963859	true pos												0	0
A.gossypii	NP_982984	A.gossypii	NP_982984	true pos												0	0
M.mulatta	XP_001090880	no ortholog found with morFeus		missing	2 paralogs - exclude each other											0	0
M.oryzae	XP_359956	M.oryzae	XP_359956	true pos		15	8	0	7	194	0.533333	1	0.966507	0.695652	0.695652	1	0
																0	0
S.pombe	NP_596282	S.pombe	NP_596282	true pos												0	0
S.cerevisiae	NP_014798	S.cerevisiae	NP_014798	true pos												0	0
K.lactis	XP_451105	K.lactis	XP_451105	true pos												0	0
N.crassa	XP_001728553	N.crassa	XP_001728553	true pos												0	0
A.gossypii	NP_982654	A.gossypii	NP_982654	true pos												0	0
M.oryzae	XP_366879	M.oryzae	XP_366879	true pos		6	6	0	0	57	1	1	1	1	1	1	1
																0	0
M.musculus	XP_488179	no ortholog found with morFeus		missing												0	0
R.norvegicus	XP_002729041	no ortholog found with morFeus		missing												0	0
D.melanogaster	NP_476629	D.melanogaster	NP_476629	true pos												0	0
A.gambiae	XP_311984	A.gambiae	XP_311984	true pos												0	0
C.elegans	NP_498573	C.elegans	NP_498573	true pos												0	0
S.pombe	NP_587850	S.pombe	NP_596310	false pos	only one protein per organism - ignore											0	0
S.pombe	NP_596310	S.pombe	NP_596310	true pos												0	0
S.cerevisiae	NP_015074	no ortholog found with morFeus		missing	only one protein per organism - ignore											0	0
S.cerevisiae	NP_013920	no ortholog found with morFeus		missing												0	0
K.lactis	XP_453621	K.lactis	XP_453621	true pos												0	0
N.crassa	XP_964479	N.crassa	XP_964479	true pos												0	0
A.gossypii	NP_985387	A.gossypii	NP_985387	true pos												0	0
M.mulatta	XP_001117613	no ortholog found with morFeus		missing												0	0
M.oryzae	XP_361011	M.oryzae	XP_361011	true pos		12	8	0	4	171	0.666667	1	0.978142	0.8	0.8	1	0
																0	0
S.pombe	NP_596320	S.pombe	NP_596320	true pos												0	0
S.cerevisiae	NP_011665	S.cerevisiae	NP_011665	true pos												0	0
K.lactis	XP_454438	K.lactis	XP_454438	true pos												0	0
N.crassa	XP_961410	N.crassa	XP_961410	true pos												0	0
A.gossypii	NP_986026	A.gossypii	NP_986026	true pos												0	0
M.oryzae	XP_370396	M.oryzae	XP_370396	true pos		6	6	0	0	74	1	1	1	1	1	1	1
																0	0
H.sapiens	NP_075068	H.sapiens	NP_075068	true pos												0	0
P.troglodytes	XP_003312091	P.troglodytes	XP_003312091	true pos												0	0
C.lupus	XP_538704	C.lupus	XP_538704	true pos												0	0
B.taurus	NP_001092655	B.taurus	NP_001092655	true pos												0	0
M.musculus	NP_631982	M.musculus	NP_631982	true pos												0	0
R.norvegicus	NP_001101397	no ortholog found with morFeus		missing	record removed - ignore											0	0
G.gallus	XP_003643011	no ortholog found with morFeus		missing												0	0
D.rerio	NP_001154983	D.rerio	NP_001154983	true pos												0	0
D.melanogaster	NP_650530	D.melanogaster	NP_650530	true pos												0	0
A.gambiae	XP_554389	A.gambiae	XP_554389	true pos												0	0
S.pombe	NP_596323	S.pombe	NP_596323	true pos												0	0
S.cerevisiae	NP_011604	S.cerevisiae	NP_011604	true pos												0	0
K.lactis	XP_453716	K.lactis	XP_453716	true pos												0	0
N.crassa	XP_958589	N.crassa	XP_958589	true pos												0	0
A.gossypii	NP_984125	A.gossypii	NP_984125	true pos												0	0
M.mulatta	XP_001099208	M.mulatta	XP_001099208	true pos												0	0
M.oryzae	XP_360727	M.oryzae	XP_360727	true pos		16	15	0	1	144	0.9375	1	0.99375	0.967742	0.967742	1	0
																0	0
D.rerio	XP_694160	no ortholog found with morFeus		missing												0	0
S.pombe	NP_596345	S.pombe	NP_596345	true pos												0	0
K.lactis	XP_451244	K.lactis	XP_451244	true pos												0	0
N.crassa	XP_965717	N.crassa	XP_965717	true pos												0	0
A.gossypii	NP_984652	A.gossypii	NP_984652	true pos												0	0
M.oryzae	XP_001415133	M.oryzae	XP_001415133	true pos		6	5	0	1	300	0.833333	1	0.996732	0.909091	0.909091	1	0
																0	0
H.sapiens	NP_001166158	no ortholog found with morFeus		missing	found other GGA group											0	0
C.lupus	XP_538387	no ortholog found with morFeus		missing	found other GGA group											0	0
M.musculus	NP_666041	no ortholog found with morFeus		missing	found other GGA group											0	0
R.norvegicus	NP_001011994	no ortholog found with morFeus		missing	found other GGA group											0	0
G.gallus	XP_003643193	no ortholog found with morFeus		missing	found other GGA group											0	0
G.gallus	XP_003643350	no ortholog found with morFeus		missing	only one protein per organism - ignore											0	0
G.gallus	XP_416276	no ortholog found with morFeus		missing	only one protein per organism - ignore											0	0
D.rerio	NP_001004000	no ortholog found with morFeus		missing												0	0
D.melanogaster	NP_572571	D.melanogaster	NP_648315	false pos												0	0
A.gambiae	XP_309939	no ortholog found with morFeus		missing												0	0
S.pombe	NP_596351	S.pombe	NP_596351	true pos												0	0
S.cerevisiae	NP_011976	S.cerevisiae	NP_011976	true pos												0	0
K.lactis	XP_454922	K.lactis	XP_454922	true pos												0	0
N.crassa	XP_959967	N.crassa	XP_959967	true pos												0	0
A.gossypii	NP_985100	A.gossypii	NP_985100	true pos												0	0
M.mulatta	XP_001088573	no ortholog found with morFeus		missing	found other GGA group											0	0
M.oryzae	XP_368392	M.oryzae	XP_368392	true pos		15	6	1	9	300	0.4	0.857143	0.968354	0.545455	0.545455	1	0
																0	0
H.sapiens	NP_065203	H.sapiens	NP_291035	false pos	found YIF1B instead											0	0
P.troglodytes	XP_001171153	P.troglodytes	XP_001166504	false pos	found YIF1B instead											0	0
C.lupus	XP_852515	no ortholog found with morFeus		missing	found YIF1B instead											0	0
B.taurus	NP_001029441	no ortholog found with morFeus		missing	found YIF1B instead											0	0
M.musculus	NP_080829	M.musculus	NP_084163	false pos	found YIF1B instead											0	0
R.norvegicus	NP_742014	R.norvegicus	NP_001014810	false pos	found YIF1B instead											0	0
D.rerio	NP_956225	D.rerio	NP_001007335	false pos	found YIF1B instead											0	0
C.elegans	NP_001041126	C.elegans	NP_001041127	false pos	same gene other isoform - true pos											0	0
S.pombe	NP_596360	S.pombe	NP_596360	true pos												0	0
S.cerevisiae	NP_014136	S.cerevisiae	NP_014136	true pos												0	0
K.lactis	XP_452311	K.lactis	XP_452311	true pos												0	0
N.crassa	XP_965764	N.crassa	XP_965764	true pos												0	0
A.gossypii	NP_986206	A.gossypii	NP_986206	true pos												0	0
M.mulatta	XP_001110886	M.mulatta	XP_002801258	false pos	found YIF1B instead											0	0
M.oryzae	XP_366588	M.oryzae	XP_366588	true pos		15	7	6	9	258	0.466667	0.538462	0.946429	0.5	0.5	1	0
																0	0
S.pombe	NP_596374	S.pombe	NP_596374	true pos												0	0
S.cerevisiae	NP_012214	no ortholog found with morFeus		missing		2	1	0	1	300	0.5	1	0.996689	0.666667	0.666667	1	0
																0	0
G.gallus	NP_001006430	G.gallus	NP_001006430	true pos												0	0
D.melanogaster	NP_524396	D.melanogaster	NP_524396	true pos												0	0
A.gambiae	XP_312392	A.gambiae	XP_312392	true pos												0	0
C.elegans	NP_492130	C.elegans	NP_492130	true pos												0	0
S.pombe	NP_596414	S.pombe	NP_596414	true pos												0	0
S.cerevisiae	NP_015147	S.cerevisiae	NP_015147	true pos												0	0
K.lactis	XP_451996	K.lactis	XP_451996	true pos												0	0
N.crassa	XP_956595	N.crassa	XP_956595	true pos												0	0
A.gossypii	NP_985498	A.gossypii	NP_985498	true pos												0	0
M.oryzae	XP_369781	M.oryzae	XP_369781	true pos		10	10	0	0	300	1	1	1	1	1	1	1
																0	0
H.sapiens	NP_001254	H.sapiens	NP_001254	true pos												0	0
P.troglodytes	XP_517179	P.troglodytes	XP_517179	true pos												0	0
C.lupus	XP_544962	C.lupus	XP_544962	true pos												0	0
B.taurus	XP_003586270	B.taurus	XP_003586270	true pos												0	0
M.musculus	NP_775546	M.musculus	NP_619592	false pos	found paralog											0	0
R.norvegicus	NP_112521	R.norvegicus	NP_112521	true pos												0	0
G.gallus	XP_420571	G.gallus	XP_417669	false pos	found paralog											0	0
D.rerio	XP_001341899	D.rerio	XP_001341899	true pos												0	0
D.melanogaster	NP_524661	D.melanogaster	NP_524661	true pos												0	0
A.gambiae	XP_308594	A.gambiae	XP_308594	true pos												0	0
C.elegans	NP_501298	C.elegans	NP_501298	true pos												0	0
S.pombe	NP_596416	S.pombe	NP_596416	true pos												0	0
S.cerevisiae	NP_009585	S.cerevisiae	NP_009585	true pos												0	0
K.lactis	XP_456177	K.lactis	XP_456177	true pos												0	0
N.crassa	XP_958709	N.crassa	XP_958709	true pos												0	0
A.gossypii	NP_984777	A.gossypii	NP_984777	true pos												0	0
M.mulatta	XP_001104375	M.mulatta	XP_001104375	true pos												0	0
M.oryzae	XP_364555	M.oryzae	XP_364555	true pos		18	16	2	2	300	0.888889	0.888889	0.9875	0.888889	0.888889	1	0
																0	0
H.sapiens	NP_060686	H.sapiens	NP_060686	true pos												0	0
P.troglodytes	XP_524846	P.troglodytes	XP_524846	true pos												0	0
C.lupus	XP_536718	C.lupus	XP_536718	true pos												0	0
B.taurus	NP_001076898	B.taurus	NP_001076898	true pos												0	0
M.musculus	NP_766578	M.musculus	NP_766578	true pos												0	0
R.norvegicus	NP_598215	R.norvegicus	NP_598215	true pos												0	0
G.gallus	NP_001231841	G.gallus	NP_001231841	true pos												0	0
D.rerio	NP_956809	D.rerio	NP_956809	true pos												0	0
D.melanogaster	NP_608907	D.melanogaster	NP_597678	false pos												0	0
A.gambiae	XP_319230	A.gambiae	XP_320797	false pos												0	0
C.elegans	NP_508866	C.elegans	NP_491815	false pos												0	0
S.pombe	NP_596418	S.pombe	NP_596418	true pos												0	0
S.cerevisiae	NP_010820	S.cerevisiae	NP_010820	true pos												0	0
K.lactis	XP_452233	K.lactis	XP_452233	true pos												0	0
N.crassa	XP_964560	N.crassa	XP_964560	true pos												0	0
A.gossypii	NP_986277	A.gossypii	NP_986277	true pos												0	0
M.mulatta	XP_001086116	M.mulatta	XP_001086116	true pos												0	0
M.oryzae	XP_001410038	M.oryzae	XP_001410038	true pos		18	15	3	3	293	0.833333	0.833333	0.980892	0.833333	0.833333	1	0
																0	0
S.pombe	NP_596489	S.pombe	NP_596489	true pos												0	0
S.cerevisiae	NP_010583	S.cerevisiae	NP_010583	true pos												0	0
K.lactis	XP_452663	K.lactis	XP_452663	true pos												0	0
N.crassa	XP_957356	N.crassa	XP_957356	true pos												0	0
A.gossypii	NP_982476	A.gossypii	NP_982476	true pos												0	0
M.oryzae	XP_369735	M.oryzae	XP_369735	true pos		6	6	0	0	200	1	1	1	1	1	1	1
																0	0
H.sapiens	NP_055683	H.sapiens	NP_055683	true pos												0	0
P.troglodytes	XP_001161754	P.troglodytes	XP_001161754	true pos												0	0
C.lupus	XP_851332	C.lupus	XP_851332	true pos												0	0
B.taurus	NP_001070337	B.taurus	NP_001070337	true pos												0	0
M.musculus	NP_057907	M.musculus	NP_057907	true pos												0	0
R.norvegicus	NP_001011904	R.norvegicus	NP_001011904	true pos												0	0
G.gallus	XP_415267	G.gallus	XP_415267	true pos												0	0
D.rerio	NP_001116727	D.rerio	NP_001116727	true pos												0	0
D.melanogaster	NP_647623	D.melanogaster	NP_647623	true pos												0	0
A.gambiae	XP_317518	A.gambiae	XP_317518	true pos												0	0
S.pombe	NP_596530	S.pombe	NP_596530	true pos												0	0
S.cerevisiae	NP_013531	S.cerevisiae	NP_013531	true pos												0	0
K.lactis	XP_453182	K.lactis	XP_453182	true pos												0	0
N.crassa	XP_001728335	N.crassa	XP_001728335	true pos												0	0
M.mulatta	XP_002798843	M.mulatta	XP_002798844	false pos	same gene other isoform - true pos											0	0
M.oryzae	XP_368256	M.oryzae	XP_368256	true pos		16	16	0	0	300	1	1	1	1	1	1	1
																0	0
H.sapiens	NP_001008708	H.sapiens	NP_001008708	true pos												0	0
P.troglodytes	XP_515472	P.troglodytes	XP_523053	false pos	is part of human sequence - ignore											0	0
C.lupus	XP_854835	C.lupus	XP_854835	true pos												0	0
B.taurus	NP_001068996	B.taurus	NP_001068996	true pos												0	0
M.musculus	NP_080803	M.musculus	NP_080803	true pos												0	0
R.norvegicus	NP_001020187	R.norvegicus	NP_001020187	true pos												0	0
G.gallus	NP_001026203	G.gallus	NP_001026203	true pos												0	0
D.rerio	NP_001025128	D.rerio	NP_001025128	true pos												0	0
D.melanogaster	NP_572818	D.melanogaster	NP_572818	true pos												0	0
A.gambiae	XP_307968	A.gambiae	XP_307968	true pos												0	0
S.pombe	NP_596565	S.pombe	NP_596565	true pos												0	0
S.cerevisiae	NP_011090	S.cerevisiae	NP_011090	true pos												0	0
K.lactis	XP_452720	K.lactis	XP_452720	true pos												0	0
N.crassa	XP_965122	N.crassa	XP_965122	true pos												0	0
A.gossypii	NP_985731	A.gossypii	NP_985731	true pos												0	0
M.mulatta	XP_002799271	M.mulatta	NP_001181707	false pos	replaced by NP_001181707 - true pos											0	0
M.oryzae	XP_362371	M.oryzae	XP_362371	true pos		16	16	0	0	241	1	1	1	1	1	1	1
																0	0
S.pombe	NP_596606	S.pombe	NP_596606	true pos												0	0
S.cerevisiae	NP_010775	S.cerevisiae	NP_010775	true pos												0	0
K.lactis	XP_451875	K.lactis	XP_451875	true pos												0	0
N.crassa	XP_958636	N.crassa	XP_958636	true pos												0	0
A.gossypii	NP_984214	A.gossypii	NP_984214	true pos												0	0
M.oryzae	XP_368195	M.oryzae	XP_368195	true pos		6	6	0	0	112	1	1	1	1	1	1	1
																0	0
M.musculus	NP_001163816	M.musculus	NP_001163048	false pos	record removed - ignore											0	0
C.elegans	NP_500245	C.elegans	NP_500245	true pos												0	0
S.pombe	NP_596617	S.pombe	NP_596617	true pos												0	0
S.cerevisiae	NP_010904	S.cerevisiae	NP_010904	true pos												0	0
K.lactis	XP_451487	K.lactis	XP_451487	true pos												0	0
N.crassa	XP_957953	N.crassa	XP_957953	true pos												0	0
A.gossypii	NP_984816	A.gossypii	NP_984816	true pos		6	6	0	0	300	1	1	1	1	1	1	1
																0	0
H.sapiens	NP_076983	H.sapiens	NP_076983	true pos												0	0
C.lupus	XP_543350	C.lupus	XP_543350	true pos												0	0
B.taurus	XP_002694481	B.taurus	XP_002694481	true pos												0	0
M.musculus	NP_705798	M.musculus	NP_705798	true pos												0	0
R.norvegicus	NP_001014151	R.norvegicus	NP_001014151	true pos												0	0
G.gallus	XP_003642221	G.gallus	XP_003642221	true pos												0	0
D.rerio	NP_001019568	D.rerio	NP_001019568	true pos												0	0
D.melanogaster	NP_570069	D.melanogaster	NP_570069	true pos												0	0
A.gambiae	XP_321193	A.gambiae	XP_321193	true pos												0	0
S.pombe	NP_596634	S.pombe	NP_596634	true pos												0	0
S.cerevisiae	NP_015470	S.cerevisiae	NP_015470	true pos												0	0
K.lactis	XP_452013	K.lactis	XP_452013	true pos												0	0
N.crassa	XP_964305	N.crassa	XP_964305	true pos												0	0
A.gossypii	NP_984268	A.gossypii	NP_984268	true pos												0	0
M.mulatta	XP_001105967	M.mulatta	XP_001105967	true pos												0	0
M.oryzae	XP_001413733	M.oryzae	XP_001413733	true pos		16	16	0	0	300	1	1	1	1	1	1	1
																0	0
H.sapiens	NP_006532	H.sapiens	NP_006532	true pos												0	0
P.troglodytes	XP_508113	P.troglodytes	XP_508113	true pos												0	0
C.lupus	XP_535061	C.lupus	XP_535061	true pos												0	0
B.taurus	NP_001030273	B.taurus	NP_001030273	true pos												0	0
M.musculus	NP_075629	M.musculus	NP_075629	true pos												0	0
R.norvegicus	NP_116003	R.norvegicus	NP_116003	true pos												0	0
G.gallus	XP_421826	G.gallus	XP_421826	true pos												0	0
D.rerio	NP_001005950	D.rerio	NP_001005950	true pos												0	0
C.elegans	NP_001023756	C.elegans	NP_001023756	true pos												0	0
S.pombe	NP_596647	S.pombe	NP_596647	true pos												0	0
S.cerevisiae	NP_011101	no ortholog found with morFeus		missing	only one record per species - ignore											0	0
S.cerevisiae	NP_010383	no ortholog found with morFeus		missing												0	0
K.lactis	XP_452997	K.lactis	XP_452997	true pos												0	0
A.gossypii	NP_986777	A.gossypii	NP_986777	true pos												0	0
N.crassa	XP_964063	N.crassa	XP_964063	true pos		14	13	0	1	200	0.928571	1	0.995327	0.962963	0.962963	1	0
																0	0
H.sapiens	NP_057230	H.sapiens	NP_057230	true pos												0	0
P.troglodytes	XP_508802	no ortholog found with morFeus		missing	is part of human sequence - ignore											0	0
C.lupus	XP_536548	C.lupus	XP_860256	false pos	record removed - ignore											0	0
B.taurus	XP_001252870	B.taurus	NP_001033591	false pos	only one protein per species - ignore											0	0
B.taurus	NP_001033591	B.taurus	NP_001033591	true pos												0	0
M.musculus	NP_068561	M.musculus	NP_068561	true pos												0	0
R.norvegicus	NP_001003708	R.norvegicus	NP_001003708	true pos												0	0
G.gallus	NP_001006320	G.gallus	NP_001006320	true pos												0	0
D.rerio	NP_957058	D.rerio	NP_957058	true pos												0	0
D.melanogaster	NP_609247	D.melanogaster	NP_609247	true pos												0	0
A.gambiae	XP_317351	A.gambiae	XP_317351	true pos												0	0
[truncated: 40 more rows]

## Sheet: Table S7 morFeus-Inparanoid
Species_Inparanoid	protID_Inparanoid	Species_morFeus	protID_morFeus	Status	Comment	Total	TruePositives	FalsePositives	FalseNegatives	True Negatives	Recall	Precision	Accuracy	F-measure	number_of_families	number_of_totals
S.pombe	NP_001018195	S.pombe	NP_001018195	true pos											0	0
A.mellifera	XP_624431	A.mellifera	XP_624431	true pos											0	0
C.intestinalis	XP_002124336	C.intestinalis	XP_002124336	true pos											0	0
D.melanogaster	NP_573129	D.melanogaster	NP_573129	true pos											0	0
D.rerio	NP_938189	D.rerio	NP_938189	true pos											0	0
G.gallus	XP_423293	G.gallus	XP_423293	true pos											0	0
H.sapiens	NP_115717	H.sapiens	NP_115717	true pos											0	0
M.domestica	XP_001377926	M.domestica	XP_001377926	true pos											0	0
M.musculus	NP_082218	M.musculus	NP_001017966	false pos	is DDI2										0	0
N.crassa	XP_962063	N.crassa	XP_962063	true pos											0	0
R.norvegicus	NP_001078944	R.norvegicus	NP_001078944	true pos											0	0
S.cerevisiae	NP_011070	S.cerevisiae	NP_011070	true pos											0	0
T.castaneum	XP_969775	T.castaneum	XP_969775	true pos		13	12	1	1	300	0.923077	0.923077	0.993631	0.923077	1	0
															0	0
S.pombe	NP_001018268	S.pombe	NP_001018268	true pos											0	0
A.mellifera	XP_624087	A.mellifera	XP_624087	true pos											0	0
C.elegans	NP_498410	C.elegans	NP_498410	true pos											0	0
C.intestinalis	XP_002131804	C.intestinalis	XP_002131804	true pos											0	0
D.melanogaster	NP_001163585	D.melanogaster	NP_650026	false pos	same gene other isoform - TP										0	0
D.rerio	NP_956315	D.rerio	NP_956315	true pos											0	0
G.gallus	XP_416899	G.gallus	XP_001232595	false pos	same gene other isoform - TP										0	0
H.sapiens	NP_005774	H.sapiens	NP_005774	true pos											0	0
M.domestica	XP_001363639	M.domestica	XP_001363639	true pos											0	0
M.musculus	NP_742051	M.musculus	NP_742051	true pos											0	0
R.norvegicus	NP_742029	R.norvegicus	NP_742029	true pos											0	0
S.cerevisiae	NP_010469	S.cerevisiae	NP_010469	true pos											0	0
T.castaneum	XP_970614	T.castaneum	XP_970614	true pos		13	13	0	0	300	1	1	1	1	1	1
															0	0
S.pombe	NP_001018829	S.pombe	NP_001018829	true pos											0	0
A.mellifera	XP_003250803	A.mellifera	XP_003250803	true pos											0	0
C.elegans	NP_505521	C.elegans	NP_505521	true pos											0	0
C.intestinalis	XP_002129898	C.intestinalis	XP_002129898	true pos											0	0
D.melanogaster	NP_610848	D.melanogaster	NP_610848	true pos											0	0
D.rerio	NP_001122157	D.rerio	NP_001122157	true pos											0	0
G.gallus	XP_422484	G.gallus	XP_422484	true pos											0	0
H.sapiens	NP_060357	H.sapiens	NP_060357	true pos											0	0
M.domestica	XP_001370873	M.domestica	XP_001370873	true pos											0	0
M.musculus	NP_083030	M.musculus	NP_083030	true pos											0	0
N.crassa	XP_963434	N.crassa	XP_963434	true pos											0	0
N.vitripennis	XP_001599565	N.vitripennis	XP_001599565	true pos											0	0
R.norvegicus	NP_001029304	R.norvegicus	NP_001029304	true pos											0	0
S.cerevisiae	NP_010014	S.cerevisiae	NP_010014	true pos											0	0
T.castaneum	XP_975460	T.castaneum	XP_975460	true pos		15	15	0	0	132	1	1	1	1	1	1
															0	0
S.pombe	NP_587693	S.pombe	NP_587693	true pos											0	0
A.mellifera	NP_001167614	A.mellifera	NP_001167614	true pos											0	0
C.elegans	NP_498702	C.elegans	NP_498702	true pos											0	0
C.intestinalis	XP_002131705	C.intestinalis	XP_002131705	true pos											0	0
D.melanogaster	NP_727016	D.melanogaster	NP_572243	false pos	same gene other isoform - TP										0	0
D.rerio	NP_775340	D.rerio	NP_775340	true pos											0	0
G.gallus	NP_989604	G.gallus	NP_989604	true pos											0	0
H.sapiens	NP_009140	H.sapiens	NP_009140	true pos											0	0
M.domestica	XP_001371906	M.domestica	XP_001371906	true pos											0	0
M.musculus	NP_079868	M.musculus	NP_079868	true pos											0	0
N.vitripennis	XP_001603001	N.vitripennis	XP_001603001	true pos											0	0
R.norvegicus	NP_997676	R.norvegicus	XP_220862	false pos	is part of mouse gene - found & found other paralog - ignore										0	0
S.cerevisiae	NP_010090	S.cerevisiae	NP_010090	true pos											0	0
T.castaneum	XP_970855	T.castaneum	XP_970855	true pos		13	13	0	0	160	1	1	1	1	1	1
															0	0
S.pombe	NP_587696	S.pombe	NP_587696	true pos											0	0
A.mellifera	XP_003251623	A.mellifera	XP_003251623	true pos											0	0
C.elegans	NP_495447	C.elegans	NP_495447	true pos											0	0
C.intestinalis	XP_002126595	C.intestinalis	XP_002126715	false pos	same gene other isoform - TP										0	0
D.melanogaster	NP_650317	D.melanogaster	NP_650317	true pos											0	0
D.rerio	NP_001013493	D.rerio	NP_001013493	true pos											0	0
G.gallus	XP_423888	G.gallus	XP_423888	true pos											0	0
H.sapiens	NP_510868	H.sapiens	NP_510868	true pos											0	0
M.domestica	XP_001362259	M.domestica	XP_001362259	true pos											0	0
M.musculus	NP_079668	M.musculus	NP_079668	true pos											0	0
N.crassa	XP_961976	N.crassa	XP_961976	true pos											0	0
N.vitripennis	XP_001602925	N.vitripennis	XP_001602925	true pos											0	0
S.cerevisiae	NP_010648	S.cerevisiae	NP_010648	true pos											0	0
T.castaneum	XP_974264	T.castaneum	XP_974264	true pos		14	14	0	0	374	1	1	1	1	1	1
															0	0
S.pombe	NP_587702	S.pombe	NP_587702	true pos											0	0
N.crassa	XP_961376	N.crassa	XP_961376	true pos											0	0
S.cerevisiae	NP_012586	S.cerevisiae	NP_012586	true pos		3	3	0	0	500	1	1	1	1	1	1
															0	0
S.pombe	NP_587718	S.pombe	NP_587718	true pos											0	0
C.elegans	NP_491342	C.elegans	NP_491342	true pos											0	0
C.intestinalis	XP_002131720	C.intestinalis	XP_002131720	true pos											0	0
D.melanogaster	NP_651296	D.melanogaster	NP_651296	true pos											0	0
D.rerio	NP_001018426	D.rerio	NP_001018426	true pos											0	0
G.gallus	XP_414222	G.gallus	XP_414222	true pos											0	0
H.sapiens	NP_057185	H.sapiens	NP_057185	true pos											0	0
M.domestica	XP_001378150	M.domestica	XP_001378150	true pos											0	0
M.musculus	NP_079667	M.musculus	NP_079667	true pos											0	0
N.crassa	XP_957229	N.crassa	XP_957229	true pos											0	0
N.vitripennis	XP_001601662	N.vitripennis	XP_001601662	true pos											0	0
R.norvegicus	NP_620202	R.norvegicus	NP_620202	true pos											0	0
S.cerevisiae	NP_015113	S.cerevisiae	NP_015113	true pos											0	0
T.castaneum	XP_971558	T.castaneum	XP_971558	true pos		14	14	0	0	133	1	1	1	1	1	1
															0	0
S.pombe	NP_587762	S.pombe	NP_587762	true pos											0	0
N.crassa	XP_963769	N.crassa	XP_963769	true pos		2	2	0	0	245	1	1	1	1	1	1
															0	0
S.pombe	NP_587786	S.pombe	NP_587786	true pos											0	0
N.crassa	XP_965042	N.crassa	XP_965042	true pos											0	0
S.cerevisiae	NP_011600	S.cerevisiae	NP_011600	true pos		3	3	0	0	492	1	1	1	1	1	1
															0	0
S.pombe	NP_587823	S.pombe	NP_587823	true pos											0	0
C.elegans	NP_001076653	no ortholog found with morFeus		missing											0	0
S.cerevisiae	NP_010116	S.cerevisiae	NP_010116	true pos		3	2	0	1	300	0.666667	1	0.9967	0.8	1	0
															0	0
S.pombe	NP_587829	S.pombe	NP_587829	true pos											0	0
A.mellifera	XP_392575	A.mellifera	XP_392575	true pos											0	0
C.elegans	NP_497310	no ortholog found with morFeus		missing											0	0
C.intestinalis	XP_002121425	C.intestinalis	XP_002121425	true pos											0	0
D.melanogaster	NP_650524	D.melanogaster	NP_650524	true pos											0	0
D.rerio	NP_001017810	no ortholog found with morFeus		missing											0	0
G.gallus	XP_416941	no ortholog found with morFeus		missing											0	0
H.sapiens	NP_078995	H.sapiens	NP_078995	true pos											0	0
M.domestica	XP_001374099	M.domestica	XP_001374099	true pos											0	0
M.musculus	NP_080044	M.musculus	NP_080044	true pos											0	0
N.vitripennis	XP_001604418	N.vitripennis	XP_001604418	true pos											0	0
R.norvegicus	NP_001163948	R.norvegicus	NP_001163948	true pos											0	0
S.cerevisiae	NP_014106	S.cerevisiae	NP_014529	false pos	found other paralog - FP										0	0
T.castaneum	XP_972817	T.castaneum	XP_972817	true pos		14	10	1	4	200	0.714286	0.909091	0.976744	0.8	1	0
															0	0
S.pombe	NP_587846	S.pombe	NP_587846	true pos											0	0
C.intestinalis	XP_002120689	C.intestinalis	XP_002120689	true pos											0	0
D.melanogaster	NP_730996	D.melanogaster	NP_730996	true pos											0	0
D.rerio	NP_001025305	D.rerio	NP_001025305	true pos											0	0
G.gallus	NP_001186249	G.gallus	NP_001186249	true pos											0	0
H.sapiens	NP_068579	H.sapiens	NP_068579	true pos											0	0
M.domestica	XP_001367353	M.domestica	XP_001367353	true pos											0	0
M.musculus	NP_033174	M.musculus	NP_033174	true pos											0	0
N.crassa	XP_961150	N.crassa	XP_961150	true pos											0	0
N.vitripennis	XP_001608195	N.vitripennis	XP_001608195	true pos											0	0
R.norvegicus	NP_446327	R.norvegicus	NP_446327	true pos											0	0
S.cerevisiae	NP_015380	S.cerevisiae	NP_015380	true pos											0	0
T.castaneum	XP_971063	T.castaneum	XP_971063	true pos		13	13	0	0	145	1	1	1	1	1	1
															0	0
S.pombe	NP_587883	S.pombe	NP_587883	true pos											0	0
A.mellifera	XP_395262	A.mellifera	XP_395262	true pos											0	0
C.intestinalis	XP_002119478	C.intestinalis	XP_002119478	true pos											0	0
D.melanogaster	NP_001097680	D.melanogaster	NP_649464	false pos	same gene other isoform - found										0	0
D.rerio	NP_001186836	D.rerio	NP_001186836	true pos											0	0
G.gallus	NP_001006159	G.gallus	NP_001006159	true pos											0	0
H.sapiens	NP_057033	H.sapiens	NP_057033	true pos											0	0
M.domestica	XP_001378223	M.domestica	XP_001378223	true pos											0	0
M.musculus	NP_080545	M.musculus	NP_080545	true pos											0	0
N.crassa	XP_961556	N.crassa	XP_961556	true pos											0	0
N.vitripennis	NP_001177864	N.vitripennis	NP_001177864	true pos											0	0
R.norvegicus	NP_001156792	R.norvegicus	NP_001156792	true pos											0	0
S.cerevisiae	NP_014807	S.cerevisiae	NP_014807	true pos											0	0
T.castaneum	XP_967372	T.castaneum	XP_967372	true pos		14	14	0	0	126	1	1	1	1	1	1
															0	0
S.pombe	NP_587886	S.pombe	NP_587886	true pos											0	0
A.mellifera	XP_625012	A.mellifera	XP_625012	true pos											0	0
D.melanogaster	NP_511094	D.melanogaster	NP_511094	true pos											0	0
D.rerio	NP_001076485	D.rerio	NP_001076485	true pos											0	0
G.gallus	XP_424827	G.gallus	XP_424827	true pos											0	0
H.sapiens	NP_000135	H.sapiens	NP_000135	true pos											0	0
M.domestica	XP_001373830	M.domestica	XP_001373830	true pos											0	0
M.musculus	NP_032070	M.musculus	NP_032070	true pos											0	0
N.crassa	XP_958194	N.crassa	XP_958194	true pos											0	0
N.vitripennis	XP_003426260	N.vitripennis	XP_003426260	true pos											0	0
R.norvegicus	XP_001078791	R.norvegicus	XP_001078791	true pos											0	0
S.cerevisiae	NP_010163	S.cerevisiae	NP_010163	true pos											0	0
T.castaneum	XP_969887	T.castaneum	XP_969887	true pos		13	13	0	0	211	1	1	1	1	1	1
															0	0
S.pombe	NP_587920	S.pombe	NP_587920	true pos											0	0
A.mellifera	XP_624173	A.mellifera	XP_624173	true pos											0	0
C.elegans	NP_001041049	C.elegans	NP_001041050	false pos	same gene other isoform - TP										0	0
C.intestinalis	XP_002121567	C.intestinalis	XP_002121567	true pos											0	0
D.melanogaster	NP_572656	D.melanogaster	NP_572656	true pos											0	0
G.gallus	NP_001026759	G.gallus	NP_001026759	true pos											0	0
H.sapiens	NP_036220	H.sapiens	NP_036220	true pos											0	0
M.domestica	XP_001368707	M.domestica	XP_001368707	true pos											0	0
M.musculus	NP_079672	M.musculus	NP_079672	true pos											0	0
N.crassa	XP_957211	N.crassa	XP_957211	true pos											0	0
N.vitripennis	XP_001603154	N.vitripennis	XP_001603154	true pos											0	0
R.norvegicus	NP_001099536	R.norvegicus	NP_001099536	true pos											0	0
S.cerevisiae	NP_014432	no ortholog found with morFeus		missing											0	0
T.castaneum	XP_968770	T.castaneum	XP_968770	true pos		14	13	0	1	500	0.928571	1	0.998054	0.962963	1	0
															0	0
S.pombe	NP_587967	S.pombe	NP_587967	true pos											0	0
A.mellifera	XP_393179	A.mellifera	XP_393179	true pos											0	0
C.albicans	XP_888765	C.albicans	XP_721423	false pos	same protein (NR, NCBI) - TP										0	0
C.elegans	NP_493207	C.elegans	NP_493207	true pos											0	0
C.intestinalis	XP_002128914	C.intestinalis	XP_002128914	true pos											0	0
D.melanogaster	NP_788731	D.melanogaster	NP_651227	false pos	same gene other isoform - TP										0	0
D.rerio	NP_001002535	D.rerio	NP_001002535	true pos											0	0
G.gallus	NP_001026246	G.gallus	NP_001026246	true pos											0	0
H.sapiens	NP_057036	H.sapiens	NP_057036	true pos											0	0
M.domestica	XP_001369157	M.domestica	XP_001369157	true pos											0	0
M.musculus	NP_079890	M.musculus	NP_079890	true pos											0	0
N.crassa	XP_963827	N.crassa	XP_963827	true pos											0	0
N.vitripennis	XP_001604230	N.vitripennis	XP_001604230	true pos											0	0
R.norvegicus	NP_671487	R.norvegicus	NP_671487	true pos											0	0
S.cerevisiae	NP_010436	S.cerevisiae	NP_010436	true pos											0	0
T.castaneum	XP_967719	T.castaneum	XP_967719	true pos		16	16	0	0	200	1	1	1	1	1	1
															0	0
S.pombe	NP_588000	S.pombe	NP_588000	true pos											0	0
A.mellifera	XP_624373	A.mellifera	XP_624373	true pos											0	0
C.elegans	NP_741025	C.elegans	NP_741025	true pos											0	0
C.intestinalis	XP_002130588	C.intestinalis	XP_002130548	false pos	same gene other isoform - TP										0	0
D.melanogaster	NP_648991	D.melanogaster	NP_648991	true pos											0	0
D.rerio	NP_001002116	D.rerio	NP_001002116	true pos											0	0
G.gallus	NP_001025926	G.gallus	XP_414951	false pos	found paralog										0	0
H.sapiens	NP_057103	no ortholog found with morFeus		missing											0	0
M.domestica	XP_001362231	no ortholog found with morFeus		missing											0	0
M.musculus	NP_082466	no ortholog found with morFeus		missing											0	0
N.crassa	XP_960206	N.crassa	XP_960206	true pos											0	0
N.vitripennis	XP_001601427	N.vitripennis	XP_001601427	true pos											0	0
R.norvegicus	NP_001101323	R.norvegicus	NP_001101323	true pos											0	0
S.cerevisiae	NP_010196	S.cerevisiae	NP_010196	true pos											0	0
T.castaneum	XP_973796	T.castaneum	XP_973796	true pos		15	11	1	4	300	0.733333	0.916667	0.984177	0.814815	1	0
															0	0
S.pombe	NP_588020	S.pombe	NP_588020	true pos											0	0
A.mellifera	XP_624979	A.mellifera	XP_624979	true pos											0	0
C.elegans	NP_505145	C.elegans	NP_505145	true pos											0	0
C.intestinalis	XP_002125525	C.intestinalis	XP_002125525	true pos											0	0
D.melanogaster	NP_572165	D.melanogaster	NP_572165	true pos											0	0
D.rerio	NP_955842	D.rerio	NP_955842	true pos											0	0
G.gallus	NP_001006186	G.gallus	NP_001006186	true pos											0	0
H.sapiens	NP_006806	H.sapiens	NP_006806	true pos											0	0
M.domestica	XP_001364919	M.domestica	XP_001364919	true pos											0	0
M.musculus	NP_062744	M.musculus	NP_062744	true pos											0	0
N.crassa	XP_965242	N.crassa	XP_965242	true pos											0	0
N.vitripennis	XP_001604135	N.vitripennis	XP_001604135	true pos											0	0
R.norvegicus	NP_113910	R.norvegicus	NP_113910	true pos											0	0
S.cerevisiae	NP_011315	S.cerevisiae	NP_011315	true pos											0	0
T.castaneum	XP_971914	T.castaneum	XP_971914	true pos		15	15	0	0	200	1	1	1	1	1	1
															0	0
S.pombe	NP_588068	S.pombe	NP_588068	true pos											0	0
C.elegans	NP_493555	C.elegans	NP_493555	true pos											0	0
C.intestinalis	XP_002119939	no ortholog found with morFeus		missing											0	0
D.melanogaster	NP_610585	D.melanogaster	NP_610585	true pos											0	0
D.rerio	NP_001074040	D.rerio	NP_001038515	false pos	found other paralog										0	0
G.gallus	XP_418927	G.gallus	XP_414019	false pos	found other paralog										0	0
H.sapiens	NP_005484	H.sapiens	NP_065901	false pos	found other paralog										0	0
M.domestica	XP_001377044	M.domestica	XP_001377044	true pos											0	0
N.crassa	XP_960832	N.crassa	XP_960832	true pos											0	0
R.norvegicus	XP_002725307	R.norvegicus	NP_001129347	false pos	found other paralog										0	0
T.castaneum	XP_966900	T.castaneum	XP_966900	true pos		11	6	4	5	300	0.545455	0.6	0.971429	0.571429	1	0
															0	0
S.pombe	NP_588081	S.pombe	NP_588081	true pos											0	0
A.mellifera	XP_393417	A.mellifera	XP_393417	true pos											0	0
C.elegans	NP_499360	C.elegans	NP_499360	true pos											0	0
C.intestinalis	XP_002130924	C.intestinalis	XP_002130924	true pos											0	0
D.melanogaster	NP_524742	D.melanogaster	NP_524742	true pos											0	0
D.rerio	NP_001017696	D.rerio	NP_001017696	true pos											0	0
G.gallus	XP_001232214	G.gallus	XP_001232214	true pos											0	0
H.sapiens	NP_002940	H.sapiens	NP_002940	true pos											0	0
M.domestica	XP_001379773	M.domestica	XP_001379773	true pos											0	0
M.musculus	NP_081480	M.musculus	NP_081480	true pos											0	0
N.crassa	XP_957360	N.crassa	XP_957360	true pos											0	0
N.vitripennis	NP_001162028	N.vitripennis	NP_001162028	true pos											0	0
R.norvegicus	NP_001025071	R.norvegicus	NP_001025071	true pos											0	0
S.cerevisiae	NP_011447	S.cerevisiae	NP_011447	true pos											0	0
T.castaneum	XP_969352	T.castaneum	XP_969352	true pos		15	15	0	0	500	1	1	1	1	1	1
															0	0
S.pombe	NP_588088	S.pombe	NP_588088	true pos											0	0
A.mellifera	XP_396259	A.mellifera	XP_396259	true pos											0	0
C.elegans	NP_494847	C.elegans	NP_494847	true pos											0	0
C.intestinalis	XP_002130219	C.intestinalis	XP_002130219	true pos											0	0
D.melanogaster	NP_001014746	D.melanogaster	NP_001014746	true pos											0	0
D.rerio	XP_003198317	no ortholog found with morFeus		missing											0	0
G.gallus	XP_416423	G.gallus	XP_416423	true pos											0	0
H.sapiens	NP_057156	no ortholog found with morFeus		missing											0	0
M.domestica	XP_001363493	no ortholog found with morFeus		missing											0	0
M.musculus	NP_080148	no ortholog found with morFeus		missing											0	0
N.crassa	XP_962234	N.crassa	XP_962234	true pos											0	0
N.vitripennis	XP_001606755	N.vitripennis	XP_001606755	true pos											0	0
R.norvegicus	NP_001107255	no ortholog found with morFeus		missing											0	0
S.cerevisiae	NP_014020	S.cerevisiae	NP_014020	true pos		14	9	0	5	141	0.642857	1	0.967742	0.782609	1	0
															0	0
S.pombe	NP_588098	S.pombe	NP_588098	true pos											0	0
A.mellifera	XP_624910	A.mellifera	XP_624910	true pos											0	0
C.elegans	NP_497428	C.elegans	NP_497428	true pos											0	0
C.intestinalis	XP_002129316	C.intestinalis	XP_002129316	true pos											0	0
D.melanogaster	NP_650333	D.melanogaster	NP_648622	false pos	found other gene										0	0
D.rerio	NP_571601	D.rerio	NP_571601	true pos											0	0
G.gallus	NP_990398	G.gallus	NP_990398	true pos											0	0
H.sapiens	NP_002148	H.sapiens	NP_002148	true pos											0	0
M.domestica	XP_001379358	M.domestica	XP_001379358	true pos											0	0
M.musculus	NP_032329	M.musculus	NP_032329	true pos											0	0
N.crassa	XP_956315	N.crassa	XP_956315	true pos											0	0
N.vitripennis	XP_001599992	N.vitripennis	XP_001599992	true pos											0	0
R.norvegicus	NP_037098	R.norvegicus	NP_037098	true pos											0	0
S.cerevisiae	NP_014663	S.cerevisiae	NP_014663	true pos											0	0
T.castaneum	XP_975179	no ortholog found with morFeus		missing		15	13	1	2	176	0.866667	0.928571	0.984375	0.896552	1	0
															0	0
S.pombe	NP_588112	S.pombe	NP_588112	true pos											0	0
A.mellifera	XP_624993	A.mellifera	XP_624993	true pos											0	0
C.elegans	NP_001123038	C.elegans	NP_741696	false pos	same gene other isoform - TP										0	0
D.melanogaster	NP_573062	D.melanogaster	NP_573062	true pos											0	0
D.rerio	NP_001020349	D.rerio	NP_001020349	true pos											0	0
G.gallus	XP_003643055	G.gallus	XP_001231752	false pos	is predecessor of gene in NCBI RefSeq - found - TP										0	0
H.sapiens	NP_112202	H.sapiens	NP_112202	true pos											0	0
M.domestica	XP_001362457	M.domestica	XP_001362457	true pos											0	0
M.musculus	NP_081197	no ortholog found with morFeus		missing											0	0
N.vitripennis	XP_001608294	N.vitripennis	XP_001608294	true pos											0	0
R.norvegicus	NP_853657	R.norvegicus	NP_853657	true pos											0	0
T.castaneum	XP_968263	T.castaneum	XP_968263	true pos		12	11	0	1	200	0.916667	1	0.995283	0.956522	1	0
															0	0
S.pombe	NP_588124	S.pombe	NP_588124	true pos											0	0
A.mellifera	XP_003251267	no ortholog found with morFeus		missing											0	0
C.elegans	NP_491691	C.elegans	NP_741923	false pos	inparanoid finds obr-4										0	0
C.intestinalis	NP_595366	C.intestinalis	XP_002132155	false pos											0	0
D.melanogaster	NP_732501	D.melanogaster	NP_732501	true pos											0	0
D.rerio	XP_002665019	D.rerio	XP_001345022	false pos	inparanoid finds osh-10										0	0
G.gallus	XP_422109	G.gallus	XP_001234139	false pos	inparanoid finds osh-11										0	0
H.sapiens	NP_001167531	H.sapiens	NP_065947	false pos	inparanoid finds osh-10										0	0
M.domestica	XP_001376914	M.domestica	XP_001371623	false pos	inparanoid finds osh-2										0	0
M.musculus	NP_683761	M.musculus	NP_001003717	false pos	inparanoid finds osh-10										0	0
N.crassa	XP_964411	N.crassa	XP_964411	true pos											0	0
N.vitripennis	XP_001603798	N.vitripennis	XP_001605471	false pos	inparanoid finds osh-9										0	0
R.norvegicus	XP_001076888	R.norvegicus	NP_001015024	false pos	inparanoid finds osh-10										0	0
S.cerevisiae	NP_011863	S.cerevisiae	NP_011863	true pos		14	4	9	10	200	0.285714	0.307692	0.914798	0.296296	1	0
															0	0
S.pombe	NP_588162	S.pombe	NP_588162	true pos											0	0
A.mellifera	XP_393411	A.mellifera	XP_393411	true pos											0	0
C.elegans	NP_493578	C.elegans	NP_493578	true pos											0	0
C.intestinalis	XP_002123832	C.intestinalis	XP_002123832	true pos											0	0
D.melanogaster	NP_647959	D.melanogaster	NP_647959	true pos											0	0
D.rerio	NP_998680	D.rerio	NP_998680	true pos											0	0
G.gallus	NP_001192026	no ortholog found with morFeus		missing											0	0
H.sapiens	NP_954595	H.sapiens	NP_001027459	false pos	same gene other isoform - TP										0	0
M.domestica	NP_001192020	M.domestica	XP_001380121	false pos	found variant 2										0	0
M.musculus	NP_076074	no ortholog found with morFeus		missing											0	0
N.vitripennis	XP_001607297	N.vitripennis	XP_001607297	true pos											0	0
R.norvegicus	NP_898875	R.norvegicus	NP_898875	true pos											0	0
S.cerevisiae	NP_011428	S.cerevisiae	NP_011428	true pos											0	0
T.castaneum	XP_966345	T.castaneum	XP_966345	true pos		14	11	1	3		0.785714	0.916667	0.733333	0.846154	1	0
															0	0
S.pombe	NP_588181	S.pombe	NP_588181	true pos											0	0
A.mellifera	XP_001120014	no ortholog found with morFeus		missing	paralogs exclude themselves										0	0
C.elegans	NP_505294	no ortholog found with morFeus		missing	paralogs exclude themselves										0	0
C.intestinalis	XP_002130647	no ortholog found with morFeus		missing	paralogs exclude themselves										0	0
D.melanogaster	NP_724342	no ortholog found with morFeus		missing	paralogs exclude themselves										0	0
D.rerio	NP_956411	no ortholog found with morFeus		missing	paralogs exclude themselves										0	0
G.gallus	XP_001232985	G.gallus	XP_423715	false pos	found paralog										0	0
H.sapiens	NP_003510	no ortholog found with morFeus		missing	paralogs exclude themselves										0	0
M.domestica	XP_001363456	no ortholog found with morFeus		missing	paralogs exclude themselves										0	0
M.musculus	NP_835508	no ortholog found with morFeus		missing	paralogs exclude themselves										0	0
N.crassa	XP_959440	N.crassa	XP_959440	true pos											0	0
N.vitripennis	XP_001607725	no ortholog found with morFeus		missing	paralogs exclude themselves										0	0
R.norvegicus	XP_001057044	no ortholog found with morFeus		missing	paralogs exclude themselves										0	0
S.cerevisiae	NP_009553	no ortholog found with morFeus		missing	paralogs exclude themselves										0	0
T.castaneum	XP_968181	no ortholog found with morFeus		missing	paralogs exclude themselves	15	2	1	13	200	0.133333	0.666667	0.935185	0.222222	1	0
															0	0
S.pombe	NP_588185	S.pombe	NP_588185	true pos											0	0
C.intestinalis	XP_002130662	C.intestinalis	XP_002130662	true pos											0	0
D.melanogaster	NP_649937	D.melanogaster	NP_649937	true pos											0	0
D.rerio	XP_698602	D.rerio	XP_698602	true pos											0	0
G.gallus	XP_001234099	G.gallus	XP_001234099	true pos											0	0
M.domestica	XP_001381776	M.domestica	XP_001381776	true pos											0	0
M.musculus	NP_083558	M.musculus	NP_083558	true pos											0	0
N.crassa	XP_957816	N.crassa	XP_957816	true pos											0	0
N.vitripennis	XP_001604830	N.vitripennis	XP_001604830	true pos											0	0
R.norvegicus	NP_001128091	R.norvegicus	NP_001128091	true pos											0	0
S.cerevisiae	NP_012892	S.cerevisiae	NP_012892	true pos											0	0
T.castaneum	XP_966792	T.castaneum	XP_966792	true pos		12	12	0	0	228	1	1	1	1	1	1
															0	0
S.pombe	NP_588191	S.pombe	NP_588191	true pos											0	0
C.intestinalis	XP_002121700	C.intestinalis	XP_002121700	true pos											0	0
D.melanogaster	NP_648651	D.melanogaster	NP_648651	true pos											0	0
D.rerio	NP_001017615	D.rerio	NP_001017615	true pos											0	0
M.domestica	XP_001363659	no ortholog found with morFeus		missing											0	0
N.crassa	XP_961446	N.crassa	XP_961446	true pos											0	0
T.castaneum	XP_974510	T.castaneum	XP_974510	true pos		7	6	0	1	500	0.857143	1	0.998028	0.923077	1	0
															0	0
S.pombe	NP_588213	S.pombe	NP_588213	true pos											0	0
A.mellifera	XP_623623	A.mellifera	XP_623623	true pos											0	0
C.elegans	NP_505950	C.elegans	NP_505950	true pos											0	0
C.intestinalis	XP_002129889	C.intestinalis	XP_002129889	true pos											0	0
D.melanogaster	NP_511093	D.melanogaster	NP_511093	true pos											0	0
D.rerio	NP_001002864	D.rerio	NP_001002864	true pos											0	0
G.gallus	XP_421294	G.gallus	XP_421294	true pos											0	0
H.sapiens	NP_036377	H.sapiens	NP_036377	true pos											0	0
M.domestica	XP_001367089	M.domestica	XP_001367089	true pos											0	0
M.musculus	NP_079783	M.musculus	NP_079783	true pos											0	0
N.crassa	XP_961188	N.crassa	XP_961188	true pos											0	0
N.vitripennis	NP_001135956	N.vitripennis	NP_001135956	true pos											0	0
R.norvegicus	NP_001102749	R.norvegicus	NP_001102749	true pos											0	0
S.cerevisiae	NP_009370	S.cerevisiae	NP_009370	true pos											0	0
T.castaneum	XP_971504	T.castaneum	XP_971504	true pos		15	15	0	0	200	1	1	1	1	1	1
															0	0
S.pombe	NP_588251	S.pombe	NP_588251	true pos											0	0
A.mellifera	XP_624366	A.mellifera	XP_624366	true pos											0	0
C.elegans	NP_502187	C.elegans	NP_502187	true pos											0	0
C.intestinalis	XP_002132063	C.intestinalis	XP_002132063	true pos											0	0
D.melanogaster	NP_610361	D.melanogaster	NP_610361	true pos											0	0
D.rerio	NP_001018471	no ortholog found with morFeus		missing											0	0
G.gallus	NP_001026067	G.gallus	NP_001026067	true pos											0	0
H.sapiens	NP_071440	H.sapiens	NP_071440	true pos											0	0
M.domestica	XP_001367238	M.domestica	XP_001364924	false pos											0	0
M.musculus	NP_059503	M.musculus	NP_059503	true pos											0	0
N.crassa	XP_957262	N.crassa	XP_957262	true pos											0	0
N.vitripennis	XP_001601765	N.vitripennis	XP_001601765	true pos											0	0
R.norvegicus	NP_001041649	R.norvegicus	NP_001041649	true pos											0	0
S.cerevisiae	NP_011679	S.cerevisiae	NP_011679	true pos											0	0
T.castaneum	XP_966628	T.castaneum	XP_966628	true pos		15	13	1	2	200	0.866667	0.928571	0.986111	0.896552	1	0
															0	0
S.pombe	NP_588296	S.pombe	NP_588296	true pos											0	0
A.mellifera	NP_001170961	A.mellifera	NP_001170961	true pos											0	0
C.elegans	NP_500629	C.elegans	NP_500629	true pos											0	0
C.intestinalis	XP_002130585	no ortholog found with morFeus		missing											0	0
D.melanogaster	NP_477176	D.melanogaster	NP_477176	true pos											0	0
D.rerio	NP_001002068	D.rerio	NP_001002068	true pos											0	0
G.gallus	NP_001072946	G.gallus	NP_001072946	true pos											0	0
H.sapiens	NP_061820	H.sapiens	NP_061820	true pos											0	0
M.domestica	XP_001363248	M.domestica	XP_001363248	true pos											0	0
M.musculus	NP_031834	M.musculus	NP_031834	true pos											0	0
N.crassa	XP_956486	N.crassa	XP_956486	true pos											0	0
N.vitripennis	XP_001606272	N.vitripennis	XP_001606272	true pos											0	0
R.norvegicus	XP_002728600	no ortholog found with morFeus		missing											0	0
S.cerevisiae	NP_010875	S.cerevisiae	NP_012582	false pos	found paralog										0	0
T.castaneum	XP_976104	T.castaneum	XP_967227	false pos	found paralog	15	11	2	4	300	0.733333	0.846154	0.981073	0.785714	1	0
															0	0
S.pombe	NP_588316	S.pombe	NP_588316	true pos											0	0
N.crassa	XP_957140	no ortholog found with morFeus		missing											0	0
S.cerevisiae	NP_013413	no ortholog found with morFeus		missing		3	1	0	2	300	0.333333	1	0.993399	0.5	1	0
															0	0
S.pombe	NP_588318	S.pombe	NP_588318	true pos											0	0
N.crassa	XP_961906	N.crassa	XP_961906	true pos											0	0
S.cerevisiae	NP_013889	no ortholog found with morFeus		missing		3	2	0	1	300	0.666667	1	0.9967	0.8	1	0
															0	0
S.pombe	NP_588359	S.pombe	NP_588359	true pos											0	0
N.crassa	XP_963243	N.crassa	XP_963243	true pos											0	0
S.cerevisiae	NP_011367	S.cerevisiae	NP_011367	true pos		3	3	0	0	161	1	1	1	1	1	1
															0	0
S.pombe	NP_588431	S.pombe	NP_588431	true pos											0	0
A.mellifera	XP_391854	A.mellifera	XP_391854	true pos											0	0
C.elegans	NP_509543	C.elegans	NP_509543	true pos											0	0
C.intestinalis	XP_002130837	C.intestinalis	XP_002130837	true pos											0	0
D.melanogaster	NP_725236	no ortholog found with morFeus		missing											0	0
D.rerio	NP_998303	D.rerio	NP_998303	true pos											0	0
G.gallus	XP_001235093	G.gallus	XP_001235093	true pos											0	0
H.sapiens	NP_057140	H.sapiens	NP_057140	true pos											0	0
M.domestica	XP_001376109	M.domestica	XP_001376109	true pos											0	0
M.grisae	XP_001522794	no ortholog found with morFeus		missing											0	0
M.musculus	NP_080893	M.musculus	NP_080893	true pos											0	0
N.crassa	XP_965057	N.crassa	XP_965057	true pos											0	0
N.vitripennis	XP_003425258	N.vitripennis	XP_001605147	false pos	same gene other isoform - TP										0	0
R.norvegicus	NP_954547	R.norvegicus	NP_954547	true pos											0	0
S.cerevisiae	NP_014094	no ortholog found with morFeus		missing											0	0
T.castaneum	XP_969476	T.castaneum	XP_969476	true pos		16	13	0	3	300	0.8125	1	0.990506	0.896552	1	0
															0	0
S.pombe	NP_588436	S.pombe	NP_588436	true pos											0	0
A.mellifera	XP_001120524	A.mellifera	XP_001120524	true pos											0	0
C.elegans	NP_740944	C.elegans	NP_740944	true pos											0	0
C.intestinalis	XP_002129863	C.intestinalis	XP_002129863	true pos											0	0
D.melanogaster	NP_524421	D.melanogaster	NP_524421	true pos											0	0
D.rerio	NP_998369	D.rerio	NP_998369	true pos											0	0
G.gallus	XP_428540	G.gallus	XP_428540	true pos											0	0
H.sapiens	NP_001014	H.sapiens	NP_001014	true pos											0	0
M.domestica	XP_001379639	M.domestica	XP_001379639	true pos											0	0
M.musculus	NP_080423	M.musculus	XP_003086375	false pos	is part of human sequence - found & found paralog - ignore										0	0
N.crassa	XP_959239	N.crassa	XP_959239	true pos											0	0
N.vitripennis	XP_003426797	N.vitripennis	XP_003426797	true pos											0	0
R.norvegicus	NP_001007604	no ortholog found with morFeus		missing	is part of human sequence - ignore										0	0
S.cerevisiae	NP_011848	S.cerevisiae	NP_011848	true pos											0	0
T.castaneum	XP_973469	T.castaneum	XP_973469	true pos		13	13	0	0	167	1	1	1	1	1	1
															0	0
S.pombe	NP_588478	S.pombe	NP_588478	true pos											0	0
A.mellifera	XP_624070	A.mellifera	XP_624070	true pos											0	0
C.elegans	NP_491033	C.elegans	NP_491033	true pos											0	0
C.intestinalis	XP_002123923	C.intestinalis	XP_002123923	true pos											0	0
D.melanogaster	NP_001188928	D.melanogaster	NP_610936	false pos	same gene other isoform - TP										0	0
D.rerio	NP_001004656	no ortholog found with morFeus		missing											0	0
G.gallus	NP_001239006	G.gallus	NP_001239006	true pos											0	0
H.sapiens	NP_005660	H.sapiens	NP_005660	true pos											0	0
M.domestica	XP_001363315	M.domestica	XP_001363315	true pos											0	0
M.musculus	NP_031900	M.musculus	NP_031900	true pos											0	0
N.crassa	XP_961017	N.crassa	XP_961017	true pos											0	0
N.vitripennis	XP_001606968	N.vitripennis	XP_001606968	true pos											0	0
R.norvegicus	NP_001102358	R.norvegicus	NP_001102358	true pos											0	0
S.cerevisiae	NP_015353	S.cerevisiae	NP_015353	true pos											0	0
T.castaneum	XP_971918	T.castaneum	XP_971918	true pos		15	14	0	1	300	0.933333	1	0.996825	0.965517	1	0
															0	0
S.pombe	NP_588503	S.pombe	NP_588503	true pos											0	0
N.crassa	XP_959720	N.crassa	XP_959720	true pos											0	0
S.cerevisiae	NP_014840	S.cerevisiae	NP_014840	true pos		3	3	0	0	200	1	1	1	1	1	1
															0	0
S.pombe	NP_588554	S.pombe	NP_588554	true pos											0	0
A.mellifera	XP_624183	A.mellifera	XP_624183	true pos											0	0
C.elegans	NP_499359	C.elegans	NP_499359	true pos											0	0
C.intestinalis	XP_002120444	C.intestinalis	XP_002120444	true pos											0	0
D.melanogaster	NP_648000	D.melanogaster	NP_573265	false pos											0	0
D.rerio	XP_003199105	D.rerio	NP_001232029	false pos	found updated version - TP										0	0
G.gallus	XP_003641708	G.gallus	XP_003641709	false pos	same gene other isoform - TP										0	0
H.sapiens	NP_004727	H.sapiens	NP_004727	true pos											0	0
M.domestica	XP_001374601	M.domestica	XP_001374601	true pos											0	0
M.musculus	NP_035403	M.musculus	NP_035403	true pos											0	0
N.crassa	XP_961161	N.crassa	XP_961161	true pos											0	0
N.vitripennis	XP_003425056	N.vitripennis	XP_001605288	false pos	same gene other isoform - TP										0	0
R.norvegicus	NP_001099462	R.norvegicus	NP_001099462	true pos											0	0
S.cerevisiae	NP_012217	S.cerevisiae	NP_012217	true pos											0	0
T.castaneum	XP_969695	T.castaneum	XP_969695	true pos		15	14	1	1	300	0.933333	0.933333	0.993671	0.933333	1	0
															0	0
S.pombe	NP_592846	S.pombe	NP_592846	true pos											0	0
A.mellifera	XP_396637	A.mellifera	XP_396637	true pos											0	0
C.elegans	NP_491234	C.elegans	NP_491234	true pos											0	0
C.intestinalis	XP_002127681	no ortholog found with morFeus		missing											0	0
D.melanogaster	NP_649913	D.melanogaster	NP_649913	true pos											0	0
D.rerio	NP_997757	D.rerio	NP_997757	true pos											0	0
G.gallus	XP_001231387	G.gallus	NP_001026695	false pos	is part of M.gallopavo sequence - found & found paralog - ignore										0	0
H.sapiens	NP_056230	H.sapiens	NP_056230	true pos											0	0
M.domestica	XP_001371657	M.domestica	XP_001371657	true pos											0	0
M.grisae	XP_001522294	no ortholog found with morFeus		missing											0	0
M.musculus	NP_081706	M.musculus	NP_081706	true pos											0	0
N.crassa	XP_964561	N.crassa	XP_964561	true pos											0	0
N.vitripennis	XP_001604232	N.vitripennis	XP_001604232	true pos											0	0
R.norvegicus	NP_001071111	R.norvegicus	NP_001071111	true pos											0	0
S.cerevisiae	NP_011759	S.cerevisiae	NP_011759	true pos											0	0
T.castaneum	XP_970161	T.castaneum	XP_970161	true pos		15	13	0	2	300	0.866667	1	0.993651	0.928571	1	0
															0	0
S.pombe	NP_592865	S.pombe	NP_592865	true pos											0	0
N.crassa	XP_961018	N.crassa	XP_961018	true pos											0	0
S.cerevisiae	NP_014108	S.cerevisiae	NP_014108	true pos		3	3	0	0	235	1	1	1	1	1	1
															0	0
S.pombe	NP_592951	S.pombe	NP_592951	true pos											0	0
C.intestinalis	XP_002130477	C.intestinalis	XP_002130477	true pos											0	0
D.melanogaster	NP_523898	D.melanogaster	NP_523898	true pos											0	0
D.rerio	NP_001108362	D.rerio	NP_001108362	true pos											0	0
G.gallus	NP_001186505	G.gallus	XP_001234561	false pos	found paralog										0	0
H.sapiens	NP_065758	H.sapiens	NP_001164058	false pos	found paralog										0	0
M.domestica	XP_001377263	M.domestica	XP_003340216	false pos	found paralog										0	0
M.musculus	NP_659130	M.musculus	NP_659130	true pos											0	0
N.crassa	XP_964994	N.crassa	XP_964994	true pos											0	0
N.vitripennis	XP_001606224	N.vitripennis	XP_001606224	true pos											0	0
R.norvegicus	NP_001100338	R.norvegicus	XP_002724948	false pos	found paralog										0	0
S.cerevisiae	NP_011431	no ortholog found with morFeus		missing		12	7	4	5	195	0.583333	0.636364	0.957346	0.608696	1	0
															0	0
S.pombe	NP_592955	S.pombe	NP_592955	true pos											0	0
N.crassa	NP_593018	no ortholog found with morFeus		missing											0	0
S.cerevisiae	NP_010702	S.cerevisiae	NP_012217	false pos		3	1	1	2	300	0.333333	0.5	0.990132	0.4	1	0
															0	0
S.pombe	NP_592957	S.pombe	NP_592957	true pos											0	0
N.crassa	XP_960808	no ortholog found with morFeus		missing											0	0
S.cerevisiae	NP_010910	no ortholog found with morFeus		missing		3	1	0	2	300	0.333333	1	0.993399	0.5	1	0
															0	0
S.pombe	NP_592976	S.pombe	NP_592976	true pos											0	0
A.mellifera	XP_392511	A.mellifera	XP_392511	true pos											0	0
C.elegans	NP_741572	C.elegans	NP_505024	false pos	same gene other isoform - TP										0	0
C.intestinalis	XP_002125498	C.intestinalis	XP_002125498	true pos											0	0
D.melanogaster	NP_996481	D.melanogaster	NP_573098	false pos	same gene other isoform - TP										0	0
D.rerio	NP_955885	D.rerio	NP_955885	true pos											0	0
G.gallus	NP_001006488	G.gallus	NP_001006488	true pos											0	0
H.sapiens	NP_892116	H.sapiens	NP_001960	false pos	same gene other isoform - TP										0	0
M.domestica	XP_001366943	M.domestica	XP_001366943	true pos											0	0
M.musculus	NP_775539	M.musculus	NP_775539	true pos											0	0
N.crassa	XP_957252	N.crassa	XP_957252	true pos											0	0
N.vitripennis	XP_001602518	N.vitripennis	XP_003426424	false pos	same gene other isoform - TP										0	0
R.norvegicus	NP_064460	R.norvegicus	NP_064460	true pos											0	0
S.cerevisiae	NP_015366	S.cerevisiae	NP_015366	true pos											0	0
T.castaneum	NP_001107844	T.castaneum	NP_001107844	true pos		15	15	0	0	300	1	1	1	1	1	1
															0	0
S.pombe	NP_592990	S.pombe	NP_592990	true pos											0	0
A.mellifera	XP_397272	no ortholog found with morFeus		missing											0	0
C.elegans	NP_503615	no ortholog found with morFeus		missing											0	0
C.intestinalis	XP_002127613	no ortholog found with morFeus		missing											0	0
D.melanogaster	NP_609129	no ortholog found with morFeus		missing											0	0
D.rerio	NP_001001730	D.rerio	NP_001001730	true pos											0	0
G.gallus	NP_001041542	G.gallus	NP_001041542	true pos											0	0
H.sapiens	NP_000777	H.sapiens	NP_000777	true pos											0	0
M.domestica	XP_001378190	M.domestica	XP_001378190	true pos											0	0
M.musculus	NP_064394	M.musculus	NP_064394	true pos											0	0
N.crassa	XP_964049	N.crassa	XP_964049	true pos											0	0
R.norvegicus	NP_037073	R.norvegicus	NP_037073	true pos											0	0
S.cerevisiae	NP_011871	S.cerevisiae	NP_011871	true pos											0	0
T.castaneum	XP_971963	no ortholog found with morFeus		missing		14	9	0	5	300	0.642857	1	0.984076	0.782609	1	0
															0	0
S.pombe	NP_593048	S.pombe	NP_593048	true pos											0	0
D.rerio	XP_694886	D.rerio	XP_694886	true pos											0	0
G.gallus	XP_419926	G.gallus	XP_419926	true pos											0	0
M.domestica	XP_001381429	M.domestica	XP_001381429	true pos											0	0
M.musculus	NP_001030136	M.musculus	NP_038737	false pos	found paralog										0	0
N.crassa	XP_957527	N.crassa	XP_957527	true pos											0	0
S.cerevisiae	NP_219497	S.cerevisiae	NP_011880	false pos	found paralog	7	5	2	2	200	0.714286	0.714286	0.980861	0.714286	1	0
															0	0
S.pombe	NP_593054	S.pombe	NP_593054	true pos											0	0
A.mellifera	XP_001120849	A.mellifera	XP_001120849	true pos											0	0
C.elegans	NP_495815	C.elegans	NP_495815	true pos											0	0
C.intestinalis	XP_002124580	C.intestinalis	XP_002124580	true pos											0	0
D.melanogaster	NP_648550	D.melanogaster	NP_648550	true pos											0	0
D.rerio	NP_001002041	D.rerio	NP_001002041	true pos											0	0
H.sapiens	NP_075384	H.sapiens	NP_075384	true pos											0	0
M.domestica	XP_001366881	M.domestica	XP_001366881	true pos											0	0
M.musculus	NP_663391	M.musculus	NP_663391	true pos											0	0
N.crassa	XP_955951	N.crassa	XP_955951	true pos											0	0
N.vitripennis	XP_001605791	N.vitripennis	XP_001605791	true pos											0	0
R.norvegicus	XP_002727056	R.norvegicus	XP_002727056	true pos											0	0
S.cerevisiae	NP_014091	S.cerevisiae	NP_014091	true pos											0	0
T.castaneum	XP_973472	T.castaneum	XP_973472	true pos		14	14	0	0	148	1	1	1	1	1	1
															0	0
S.pombe	NP_593058	S.pombe	NP_593058	true pos											0	0
A.mellifera	XP_001121690	A.mellifera	XP_001121690	true pos											0	0
D.rerio	NP_998394	D.rerio	NP_998394	true pos											0	0
G.gallus	NP_001026000	G.gallus	NP_001026000	true pos											0	0
H.sapiens	NP_001008564	H.sapiens	NP_001008564	true pos											0	0
M.domestica	XP_001366702	no ortholog found with morFeus		missing	is excluded from hitlist										0	0
M.musculus	NP_733479	M.musculus	NP_733479	true pos											0	0
N.crassa	XP_962782	N.crassa	XP_962782	true pos											0	0
R.norvegicus	NP_620791	R.norvegicus	NP_620791	true pos											0	0
S.cerevisiae	NP_011343	no ortholog found with morFeus		missing	is excluded from hitlist	10	8	0	2	500	0.8	1	0.996078	0.888889	1	0
															0	0
S.pombe	NP_593123	S.pombe	NP_593123	true pos											0	0
A.mellifera	XP_623571	A.mellifera	XP_623571	true pos											0	0
C.intestinalis	NP_001071800	C.intestinalis	NP_001087215	false pos	found paralog - inhibitor of activ. STAT										0	0
D.rerio	NP_998568	no ortholog found with morFeus		missing											0	0
G.gallus	NP_001026627	G.gallus	NP_001025797	false pos	found paralog - PIAS2										0	0
H.sapiens	NP_057250	H.sapiens	NP_775298	false pos	found paralog - PIAS2										0	0
M.domestica	XP_001376592	no ortholog found with morFeus		missing											0	0
M.musculus	NP_062637	no ortholog found with morFeus		missing											0	0
N.crassa	XP_962929	N.crassa	XP_962929	true pos											0	0
N.vitripennis	XP_003428227	N.vitripennis	XP_001607391	false pos	same gene other isoform - TP										0	0
R.norvegicus	NP_001100299	no ortholog found with morFeus		missing											0	0
S.cerevisiae	NP_010697	no ortholog found with morFeus		missing											0	0
T.castaneum	XP_974023	T.castaneum	XP_974023	true pos		13	5	3	8	200	0.384615	0.625	0.949074	0.47619	1	0
															0	0
S.pombe	NP_593130	S.pombe	NP_593130	true pos											0	0
A.mellifera	XP_001120990	A.mellifera	XP_001120990	true pos											0	0
C.elegans	NP_491246	C.elegans	NP_491246	true pos											0	0
C.intestinalis	XP_002128422	C.intestinalis	XP_002128422	true pos											0	0
D.melanogaster	NP_648977	D.melanogaster	NP_730270	false pos	same gene other isoform - TP										0	0
D.rerio	NP_001108192	D.rerio	NP_001108192	true pos											0	0
G.gallus	XP_415503	G.gallus	XP_415503	true pos											0	0
H.sapiens	NP_057119	H.sapiens	NP_057119	true pos											0	0
M.domestica	XP_001367166	M.domestica	XP_001367166	true pos											0	0
M.grisae	XP_001522380	no ortholog found with morFeus		missing											0	0
M.musculus	NP_848808	M.musculus	NP_848808	true pos											0	0
N.crassa	XP_964516	N.crassa	XP_964516	true pos											0	0
N.vitripennis	XP_001599522	N.vitripennis	XP_001599522	true pos											0	0
R.norvegicus	NP_001026832	R.norvegicus	NP_001026832	true pos											0	0
S.cerevisiae	NP_010490	S.cerevisiae	NP_010490	true pos											0	0
T.castaneum	XP_972468	T.castaneum	XP_972468	true pos		16	15	0	1	139	0.9375	1	0.993548	0.967742	1	0
															0	0
S.pombe	NP_593147	S.pombe	NP_593147	true pos											0	0
C.intestinalis	XP_002121359	C.intestinalis	XP_002121359	true pos											0	0
D.rerio	XP_002663735	no ortholog found with morFeus		missing											0	0
N.crassa	XP_962256	N.crassa	XP_962256	true pos											0	0
S.cerevisiae	NP_013813	no ortholog found with morFeus		missing	two isoforms exclude each other	5	3	0	2	93	0.6	1	0.979592	0.75	1	0
															0	0
S.pombe	NP_593206	S.pombe	NP_593206	true pos											0	0
N.crassa	XP_965338	no ortholog found with morFeus		missing	two isoforms exclude each other										0	0
S.cerevisiae	NP_013123	no ortholog found with morFeus		missing		3	1	0	2		0.333333	1	0.333333	0.5	1	0
															0	0
S.pombe	NP_593219	S.pombe	NP_593219	true pos											0	0
A.mellifera	XP_001120171	A.mellifera	XP_001120171	true pos											0	0
C.elegans	NP_498513	C.elegans	NP_498513	true pos											0	0
C.intestinalis	XP_002130409	C.intestinalis	XP_002130409	true pos											0	0
D.melanogaster	NP_649789	D.melanogaster	NP_649789	true pos											0	0
D.rerio	NP_001082955	D.rerio	NP_001082955	true pos											0	0
G.gallus	XP_420564	G.gallus	XP_420564	true pos											0	0
H.sapiens	NP_056512	H.sapiens	NP_056512	true pos											0	0
M.domestica	XP_001376897	M.domestica	XP_001376897	true pos											0	0
M.musculus	NP_082254	M.musculus	NP_082254	true pos											0	0
N.crassa	XP_956256	N.crassa	XP_956256	true pos											0	0
N.vitripennis	XP_001605798	N.vitripennis	XP_001605798	true pos											0	0
R.norvegicus	NP_001037720	R.norvegicus	NP_001037720	true pos											0	0
S.cerevisiae	NP_014439	S.cerevisiae	NP_014439	true pos		14	14	0	0	200	1	1	1	1	1	1
															0	0
S.pombe	NP_593221	S.pombe	NP_593221	true pos											0	0
C.elegans	NP_492634	C.elegans	NP_492634	true pos											0	0
C.intestinalis	XP_002121247	C.intestinalis	XP_002121247	true pos											0	0
D.melanogaster	NP_729680	D.melanogaster	NP_729680	true pos											0	0
D.rerio	XP_002661512	D.rerio	XP_002661512	true pos											0	0
G.gallus	NP_001026565	G.gallus	NP_001026565	true pos											0	0
H.sapiens	NP_116223	no ortholog found with morFeus		missing	two paralogs exclude each other										0	0
M.domestica	XP_001375135	M.domestica	XP_001375135	true pos											0	0
M.musculus	NP_001028613	M.musculus	NP_001028613	true pos											0	0
N.crassa	XP_962486	N.crassa	XP_962486	true pos											0	0
R.norvegicus	NP_620801	R.norvegicus	NP_620801	true pos											0	0
S.cerevisiae	NP_011743	S.cerevisiae	NP_011743	true pos											0	0
T.castaneum	XP_973107	T.castaneum	XP_973107	true pos		13	12	0	1	300	0.923077	1	0.996805	0.96	1	0
															0	0
S.pombe	NP_593254	S.pombe	NP_593254	true pos											0	0
A.mellifera	XP_624223	A.mellifera	XP_624223	true pos											0	0
C.elegans	NP_507243	C.elegans	NP_507243	true pos											0	0
C.intestinalis	XP_002130930	C.intestinalis	XP_002130930	true pos											0	0
D.melanogaster	NP_730023	D.melanogaster	NP_730023	true pos											0	0
D.rerio	NP_001104717	D.rerio	NP_954681	false pos											0	0
D.rerio	NP_001104717	D.rerio	NP_001104717	true pos											0	0
G.gallus	XP_417709	G.gallus	NP_001025978	false pos											0	0
G.gallus	XP_417709	G.gallus	XP_417709	true pos											0	0
H.sapiens	NP_001896	H.sapiens	NP_001896	true pos											0	0
M.domestica	XP_001366956	M.domestica	XP_001366956	true pos											0	0
M.musculus	NP_058028	M.musculus	NP_058028	true pos											0	0
N.crassa	XP_957732	N.crassa	XP_957732	true pos											0	0
N.vitripennis	NP_001135804	N.vitripennis	NP_001135804	true pos											0	0
R.norvegicus	NP_001128345	R.norvegicus	NP_001128345	true pos											0	0
S.cerevisiae	NP_009514	S.cerevisiae	NP_009514	true pos		16	14	2	0	192	1	0.875	0.990385	0.933333	1	0
															0	0
S.pombe	NP_593316	S.pombe	NP_593316	true pos											0	0
N.crassa	XP_959393	N.crassa	XP_959393	true pos											0	0
S.cerevisiae	NP_012726	S.cerevisiae	NP_012726	true pos		3	3	0	0	206	1	1	1	1	1	1
															0	0
S.pombe	NP_593363	S.pombe	NP_593363	true pos											0	0
A.mellifera	XP_003250000	A.mellifera	XP_003250000	true pos											0	0
C.elegans	NP_500417	C.elegans	NP_500417	true pos											0	0
D.melanogaster	NP_573031	D.melanogaster	NP_573031	true pos											0	0
D.rerio	NP_001006092	D.rerio	NP_001006092	true pos											0	0
G.gallus	XP_430156	G.gallus	XP_430156	true pos											0	0
H.sapiens	NP_659425	H.sapiens	NP_659425	true pos											0	0
M.domestica	XP_001381820	M.domestica	XP_001381820	true pos											0	0
M.musculus	NP_077140	M.musculus	NP_077140	true pos											0	0
N.crassa	XP_956453	N.crassa	XP_956453	true pos											0	0
R.norvegicus	NP_001014198	R.norvegicus	NP_001014198	true pos											0	0
S.cerevisiae	NP_009626	S.cerevisiae	NP_009626	true pos											0	0
T.castaneum	XP_971846	T.castaneum	XP_971846	true pos		13	13	0	0	192	1	1	1	1	1	1
															0	0
S.pombe	NP_593365	S.pombe	NP_593365	true pos											0	0
M.grisae	XP_001522948	no ortholog found with morFeus		missing											0	0
N.crassa	XP_965729	N.crassa	XP_965729	true pos											0	0
S.cerevisiae	NP_009846	S.cerevisiae	NP_009846	true pos		4	3	0	1	209	0.75	1	0.995305	0.857143	1	0
															0	0
S.pombe	NP_593423	S.pombe	NP_593423	true pos											0	0
A.mellifera	XP_001122138	A.mellifera	XP_001122138	true pos											0	0
C.elegans	NP_497937	C.elegans	NP_497937	true pos											0	0
C.intestinalis	XP_002128722	C.intestinalis	XP_002128722	true pos											0	0
D.melanogaster	NP_001097123	D.melanogaster	NP_001097122	false pos	same gene other isoform - TP										0	0
D.rerio	NP_001091950	D.rerio	NP_001091950	true pos											0	0
H.sapiens	NP_001002247	H.sapiens	NP_057560	false pos	same gene other isoform - TP										0	0
M.domestica	XP_001370664	M.domestica	XP_001370664	true pos											0	0
M.musculus	NP_079665	M.musculus	NP_079665	true pos											0	0
N.vitripennis	XP_001603710	N.vitripennis	XP_001603710	true pos											0	0
R.norvegicus	NP_001119554	no ortholog found with morFeus		missing	is part of mouse sequence - ignore										0	0
S.cerevisiae	NP_010276	S.cerevisiae	NP_010276	true pos											0	0
T.castaneum	XP_972421	T.castaneum	XP_972421	true pos		10	10	0	0	200	1	1	1	1	1	1
															0	0
S.pombe	NP_593429	S.pombe	NP_593429	true pos											0	0
A.mellifera	XP_393054	A.mellifera	XP_393054	true pos											0	0
C.elegans	NP_001023590	C.elegans	NP_001023590	true pos											0	0
C.intestinalis	XP_002121882	C.intestinalis	XP_002121882	true pos											0	0
D.melanogaster	NP_610284	D.melanogaster	NP_610284	true pos											0	0
D.rerio	XP_003201235	D.rerio	XP_003201235	true pos											0	0
G.gallus	NP_001026030	G.gallus	NP_001026030	true pos											0	0
H.sapiens	NP_057227	H.sapiens	NP_057227	true pos											0	0
M.domestica	XP_001367666	M.domestica	XP_001367666	true pos											0	0
M.musculus	NP_938085	M.musculus	NP_938085	true pos											0	0
N.crassa	XP_961712	N.crassa	XP_961712	true pos											0	0
N.vitripennis	XP_001601197	N.vitripennis	XP_001601197	true pos											0	0
R.norvegicus	NP_114187	R.norvegicus	NP_114187	true pos											0	0
S.cerevisiae	NP_009495	S.cerevisiae	NP_009495	true pos											0	0
T.castaneum	XP_973403	T.castaneum	XP_973403	true pos		15	15	0	0	200	1	1	1	1	1	1
															0	0
S.pombe	NP_593456	S.pombe	NP_593456	true pos											0	0
A.mellifera	XP_001122408	A.mellifera	XP_001122408	true pos											0	0
C.elegans	NP_490870	C.elegans	NP_490870	true pos											0	0
C.intestinalis	XP_002128895	C.intestinalis	XP_002128895	true pos											0	0
D.melanogaster	NP_609066	D.melanogaster	NP_609066	true pos											0	0
D.rerio	NP_001077297	D.rerio	NP_001077297	true pos											0	0
G.gallus	NP_001025895	G.gallus	NP_001025895	true pos											0	0
H.sapiens	NP_036270	H.sapiens	NP_036270	true pos											0	0
M.domestica	XP_001371269	M.domestica	XP_001371269	true pos											0	0
M.musculus	NP_062790	M.musculus	NP_062790	true pos											0	0
N.crassa	XP_960413	N.crassa	XP_960413	true pos											0	0
N.vitripennis	XP_001599692	N.vitripennis	XP_001599692	true pos											0	0
R.norvegicus	NP_446172	R.norvegicus	NP_446172	true pos											0	0
S.cerevisiae	NP_010585	S.cerevisiae	NP_010585	true pos											0	0
T.castaneum	XP_966656	T.castaneum	XP_966656	true pos		15	15	0	0	142	1	1	1	1	1	1
															0	0
S.pombe	NP_593505	S.pombe	NP_593505	true pos											0	0
N.crassa	XP_962865	N.crassa	XP_962865	true pos		2	2	0	0	300	1	1	1	1	1	1
															0	0
S.pombe	NP_593521	S.pombe	NP_593521	true pos											0	0
A.mellifera	XP_624279	A.mellifera	XP_624279	true pos											0	0
C.elegans	NP_741561	C.elegans	NP_741561	true pos											0	0
C.intestinalis	XP_002124104	C.intestinalis	XP_002124104	true pos											0	0
D.melanogaster	NP_648893	D.melanogaster	NP_648893	true pos											0	0
D.rerio	NP_956021	D.rerio	NP_956021	true pos											0	0
G.gallus	NP_001006291	G.gallus	NP_001026245	false pos	found Serine Incorporator 1 instead of Serine incorporator 3										0	0
H.sapiens	NP_006802	H.sapiens	NP_006802	true pos											0	0
M.domestica	XP_001369566	M.domestica	XP_001369566	true pos											0	0
M.musculus	NP_062734	M.musculus	NP_062734	true pos											0	0
N.crassa	XP_962656	N.crassa	XP_962656	true pos											0	0
N.vitripennis	XP_001603720	N.vitripennis	XP_001603720	true pos											0	0
R.norvegicus	NP_891996	R.norvegicus	NP_891996	true pos											0	0
S.cerevisiae	NP_010390	S.cerevisiae	NP_010390	true pos											0	0
T.castaneum	XP_966420	T.castaneum	XP_966420	true pos		15	14	1	1	200	0.933333	0.933333	0.990741	0.933333	1	0
															0	0
S.pombe	NP_593535	S.pombe	NP_593535	true pos											0	0
A.mellifera	XP_623860	A.mellifera	XP_623860	true pos											0	0
C.elegans	NP_497865	C.elegans	NP_497865	true pos											0	0
C.intestinalis	XP_002119920	C.intestinalis	XP_002119920	true pos											0	0
D.melanogaster	NP_610719	D.melanogaster	NP_610719	true pos											0	0
D.rerio	XP_693953	D.rerio	XP_693953	true pos											0	0
G.gallus	NP_001012845	G.gallus	NP_001012845	true pos											0	0
G.gallus	NP_001012845	G.gallus	NP_001012598	false pos											0	0
G.gallus	NP_001012845	G.gallus	XP_001363134	false pos											0	0
H.sapiens	NP_055847	H.sapiens	NP_001093869	false pos											0	0
H.sapiens	NP_055847	H.sapiens	NP_055847	true pos											0	0
H.sapiens	NP_055847	H.sapiens	NP_291025	false pos											0	0
M.domestica	XP_001367617	M.domestica	XP_001367617	true pos											0	0
M.musculus	NP_780519	M.musculus	NP_001074790	false pos											0	0
M.musculus	NP_780519	M.musculus	NP_780519	true pos											0	0
M.musculus	NP_780519	M.musculus	NP_081532	false pos											0	0
N.crassa	XP_956688	N.crassa	XP_956688	true pos											0	0
N.vitripennis	XP_001602270	N.vitripennis	XP_003426788	false pos											0	0
N.vitripennis	XP_001602270	N.vitripennis	XP_001602270	true pos											0	0
R.norvegicus	NP_001095275	R.norvegicus	NP_001077093	false pos											0	0
R.norvegicus	NP_001095275	R.norvegicus	NP_001095275	true pos											0	0
R.norvegicus	NP_001095275	R.norvegicus	NP_001178558	false pos											0	0
S.cerevisiae	NP_013793	S.cerevisiae	NP_013793	true pos											0	0
T.castaneum	XP_968906	T.castaneum	XP_968906	true pos		15	15	5	0	199	1	0.625	0.977169	0.769231	1	0
															0	0
S.pombe	NP_593536	S.pombe	NP_593536	true pos	is Cdc42										0	0
A.mellifera	XP_394608	A.mellifera	XP_394608	true pos											0	0
C.elegans	NP_495598	C.elegans	NP_495598	true pos											0	0
C.intestinalis	NP_001027692	C.intestinalis	NP_001027691	false pos	is Rac1										0	0
D.melanogaster	NP_728290	D.melanogaster	NP_523414	false pos	same gene other isoform - TP										0	0
D.rerio	NP_956926	no ortholog found with morFeus		missing											0	0
G.gallus	NP_990379	G.gallus	NP_990379	true pos											0	0
H.sapiens	NP_001782	H.sapiens	NP_001782	true pos											0	0
M.domestica	XP_001366262	M.domestica	XP_001364146	false pos	is part of human sequence - found & found paralog - ignore										0	0
M.grisae	XP_001522372	no ortholog found with morFeus		missing											0	0
M.musculus	NP_033991	M.musculus	NP_033034	false pos	is part of human sequence - found & found paralog - ignore										0	0
N.crassa	XP_957345	N.crassa	XP_957345	true pos											0	0
N.vitripennis	XP_003425236	N.vitripennis	XP_001600440	false pos	same gene other isoform - TP										0	0
R.norvegicus	NP_741991	no ortholog found with morFeus		missing	is part of human sequence - found - ignore										0	0
S.cerevisiae	NP_013330	S.cerevisiae	NP_013330	true pos											0	0
T.castaneum	XP_966688	T.castaneum	XP_966688	true pos		13	10	1	3	200	0.769231	0.909091	0.981308	0.833333	1	0
															0	0
S.pombe	NP_593584	S.pombe	NP_593584	true pos											0	0
A.mellifera	XP_392102	A.mellifera	XP_395981	false pos											0	0
D.melanogaster	NP_001188583	D.melanogaster	NP_609792	false pos											0	0
D.rerio	NP_998181	D.rerio	NP_922915	false pos											0	0
N.crassa	XP_961515	N.crassa	XP_961515	true pos		5	2	3	3	300	0.4	0.4	0.980519	0.4	1	0
															0	0
S.pombe	NP_593615	S.pombe	NP_593615	true pos											0	0
N.crassa	XP_965630	N.crassa	XP_965630	true pos											0	0
S.cerevisiae	NP_010315	S.cerevisiae	NP_010315	true pos		3	3	0	0	120	1	1	1	1	1	1
															0	0
S.pombe	NP_593636	S.pombe	NP_593636	true pos											0	0
A.mellifera	XP_003249382	A.mellifera	XP_003249382	true pos											0	0
C.elegans	NP_001023073	C.elegans	NP_001023076	false pos	same gene other isoform - TP										0	0
C.intestinalis	XP_002124420	C.intestinalis	XP_002124420	true pos											0	0
D.melanogaster	NP_523849	D.melanogaster	NP_523849	true pos											0	0
D.rerio	NP_957027	no ortholog found with morFeus		missing											0	0
G.gallus	XP_001232700	G.gallus	XP_001232700	true pos											0	0
H.sapiens	NP_066952	H.sapiens	NP_066952	true pos											0	0
M.musculus	NP_080714	M.musculus	NP_080714	true pos											0	0
N.crassa	XP_965144	N.crassa	XP_965144	true pos											0	0
N.vitripennis	XP_001604166	N.vitripennis	XP_001604166	true pos											0	0
R.norvegicus	NP_001094304	R.norvegicus	NP_001094304	true pos											0	0
S.cerevisiae	NP_009565	S.cerevisiae	NP_009565	true pos											0	0
T.castaneum	XP_967051	T.castaneum	XP_967051	true pos		14	13	0	1	300	0.928571	1	0.996815	0.962963	1	0
															0	0
S.pombe	NP_593645	S.pombe	NP_593645	true pos											0	0
A.mellifera	XP_625011	A.mellifera	XP_625011	true pos											0	0
C.elegans	NP_509095	C.elegans	NP_509095	true pos											0	0
C.intestinalis	XP_002124636	no ortholog found with morFeus		missing											0	0
D.melanogaster	NP_728856	D.melanogaster	NP_647801	false pos	same gene other isoform - TP										0	0
D.rerio	NP_957173	no ortholog found with morFeus		missing											0	0
G.gallus	XP_419410	G.gallus	XP_419410	true pos											0	0
H.sapiens	NP_067017	no ortholog found with morFeus		missing											0	0
M.domestica	XP_001375558	no ortholog found with morFeus		missing											0	0
M.musculus	NP_033605	no ortholog found with morFeus		missing											0	0
N.crassa	XP_964194	N.crassa	XP_964194	true pos											0	0
N.vitripennis	XP_003427629	N.vitripennis	XP_003427629	true pos											0	0
R.norvegicus	NP_074044	no ortholog found with morFeus		missing											0	0
S.cerevisiae	NP_013970	S.cerevisiae	NP_013970	true pos											0	0
T.castaneum	XP_970510	T.castaneum	XP_970510	true pos		15	9	0	6	300	0.6	1	0.980952	0.75	1	0
															0	0
S.pombe	NP_593648	S.pombe	NP_593648	true pos											0	0
A.mellifera	XP_624231	A.mellifera	XP_624231	true pos											0	0
C.intestinalis	XP_002121874	C.intestinalis	XP_002121874	true pos											0	0
D.rerio	XP_001339387	D.rerio	NP_001038673	false pos	found paralog										0	0
G.gallus	XP_424391	G.gallus	NP_001006461	false pos	found paralog										0	0
H.sapiens	NP_036450	H.sapiens	NP_036450	true pos											0	0
M.domestica	XP_001381875	M.domestica	XP_001374738	false pos	found paralog										0	0
M.musculus	NP_766600	M.musculus	NP_062668	false pos	found paralog										0	0
N.crassa	XP_965317	N.crassa	XP_965317	true pos											0	0
R.norvegicus	NP_001012158	R.norvegicus	NP_001005884	false pos	found paralog										0	0
S.cerevisiae	NP_015450	S.cerevisiae	NP_014615	false pos	found Mdm38 instead	11	5	6	6	1000	0.454545	0.454545	0.988201	0.454545	1	0
															0	0
S.pombe	NP_593677	S.pombe	NP_593677	true pos											0	0
A.mellifera	XP_624943	A.mellifera	XP_624943	true pos											0	0
C.elegans	NP_492708	C.elegans	NP_492708	true pos											0	0
C.intestinalis	XP_002122284	C.intestinalis	XP_002122212	false pos	same gene other isoform - TP										0	0
D.melanogaster	NP_651782	D.melanogaster	NP_651782	true pos											0	0
D.rerio	NP_957046	D.rerio	NP_957046	true pos											0	0
G.gallus	XP_419936	G.gallus	XP_419936	true pos											0	0
H.sapiens	NP_001002	H.sapiens	NP_001002	true pos											0	0
M.domestica	XP_001372205	no ortholog found with morFeus		missing											0	0
M.musculus	NP_035430	no ortholog found with morFeus		missing											0	0
N.crassa	XP_957729	N.crassa	XP_957729	true pos											0	0
N.vitripennis	XP_003423985	N.vitripennis	XP_001608129	false pos	found paralog										0	0
R.norvegicus	XP_002726666	R.norvegicus	XP_002726666	true pos											0	0
S.cerevisiae	NP_014303	S.cerevisiae	NP_014739	false pos	found Zrc1 instead										0	0
T.castaneum	XP_968147	T.castaneum	XP_968147	true pos		15	11	2	4	198	0.733333	0.846154	0.972093	0.785714	1	0
															0	0
S.pombe	NP_593714	S.pombe	NP_593714	true pos											0	0
A.mellifera	XP_624492	A.mellifera	XP_624492	true pos											0	0
C.albicans	XP_888755	C.albicans	XP_714672	false pos											0	0
C.elegans	NP_001024480	C.elegans	NP_001024481	false pos	same gene other isoform - TP										0	0
C.intestinalis	XP_002131837	C.intestinalis	XP_002131837	true pos											0	0
D.melanogaster	NP_724348	no ortholog found with morFeus		missing											0	0
D.rerio	NP_001038330	D.rerio	NP_001093482	false pos	found paralog										0	0
G.gallus	XP_421045	G.gallus	XP_421045	true pos											0	0
H.sapiens	NP_997634	no ortholog found with morFeus		missing											0	0
M.domestica	XP_003342184	no ortholog found with morFeus		missing											0	0
M.grisae	XP_001522690	no ortholog found with morFeus		missing											0	0
M.musculus	NP_038518	no ortholog found with morFeus		missing											0	0
N.crassa	XP_964582	N.crassa	XP_964582	true pos											0	0
N.vitripennis	XP_001603632	N.vitripennis	XP_001603632	true pos											0	0
R.norvegicus	NP_058823	no ortholog found with morFeus		missing											0	0
S.cerevisiae	NP_013234	S.cerevisiae	NP_013234	true pos											0	0
T.castaneum	XP_966691	T.castaneum	XP_966691	true pos		17	9	2	8	200	0.529412	0.818182	0.954338	0.642857	1	0
															0	0
S.pombe	NP_593780	S.pombe	NP_593780	true pos											0	0
C.elegans	NP_502608	C.elegans	NP_502609	false pos	same gene other isoform - TP										0	0
N.crassa	XP_962822	N.crassa	XP_962822	true pos											0	0
S.cerevisiae	NP_014281	S.cerevisiae	NP_014281	true pos		4	4	0	0	200	1	1	1	1	1	1
															0	0
S.pombe	NP_593788	S.pombe	NP_593788	true pos											0	0
A.mellifera	XP_624795	no ortholog found with morFeus		missing											0	0
C.albicans	XP_888893	C.albicans	XP_717000	false pos	same protein - TP										0	0
C.elegans	NP_505009	no ortholog found with morFeus		missing											0	0
D.melanogaster	NP_523748	no ortholog found with morFeus		missing											0	0
D.rerio	NP_571221	D.rerio	NP_571221	true pos											0	0
G.gallus	XP_414782	no ortholog found with morFeus		missing											0	0
H.sapiens	NP_063938	no ortholog found with morFeus		missing											0	0
M.domestica	XP_001375292	no ortholog found with morFeus		missing											0	0
M.musculus	NP_001093650	no ortholog found with morFeus		missing											0	0
N.crassa	XP_961915	N.crassa	XP_961915	true pos											0	0
N.vitripennis	XP_001604068	no ortholog found with morFeus		missing											0	0
R.norvegicus	NP_695224	no ortholog found with morFeus		missing											0	0
S.cerevisiae	NP_013728	S.cerevisiae	NP_013728	true pos											0	0
T.castaneum	XP_972755	no ortholog found with morFeus		missing		15	5	0	10	300	0.333333	1	0.968254	0.5	1	0
															0	0
S.pombe	NP_593868	S.pombe	NP_593868	true pos											0	0
A.mellifera	XP_394351	A.mellifera	XP_394351	true pos											0	0
C.elegans	NP_495918	C.elegans	NP_495918	true pos											0	0
C.intestinalis	XP_002127271	C.intestinalis	XP_002127271	true pos											0	0
D.melanogaster	NP_477479	D.melanogaster	NP_477479	true pos											0	0
D.rerio	NP_001002160	D.rerio	NP_001002160	true pos											0	0
G.gallus	XP_422376	G.gallus	XP_422376	true pos											0	0
H.sapiens	NP_079341	H.sapiens	NP_079341	true pos											0	0
M.domestica	XP_001367212	M.domestica	XP_001367212	true pos											0	0
M.musculus	NP_081647	M.musculus	NP_081647	true pos											0	0
N.crassa	XP_957290	no ortholog found with morFeus		missing											0	0
N.vitripennis	XP_001607187	N.vitripennis	XP_001607187	true pos											0	0
R.norvegicus	NP_001094264	R.norvegicus	NP_001094264	true pos											0	0
S.cerevisiae	NP_011956	S.cerevisiae	NP_011956	true pos											0	0
T.castaneum	XP_969832	T.castaneum	XP_969832	true pos		15	14	0	1	300	0.933333	1	0.996825	0.965517	1	0
															0	0
S.pombe	NP_593884	S.pombe	NP_593884	true pos											0	0
A.mellifera	XP_623321	A.mellifera	XP_623321	true pos											0	0
D.melanogaster	NP_477453	D.melanogaster	NP_477453	true pos											0	0
D.rerio	NP_956408	D.rerio	NP_956408	true pos											0	0
G.gallus	NP_001006433	G.gallus	NP_001006433	true pos											0	0
S.cerevisiae	NP_011471	S.cerevisiae	NP_011471	true pos		6	6	0	0	200	1	1	1	1	1	1
															0	0
S.pombe	NP_593899	S.pombe	NP_593899	true pos											0	0
N.crassa	XP_963891	N.crassa	XP_963891	true pos											0	0
S.cerevisiae	NP_013185	S.cerevisiae	NP_013185	true pos		3	3	0	0	241	1	1	1	1	1	1
															0	0
S.pombe	NP_594087	S.pombe	NP_594087	true pos											0	0
D.melanogaster	NP_788592	D.melanogaster	NP_788592	true pos											0	0
N.crassa	XP_957239	N.crassa	XP_957239	true pos											0	0
N.vitripennis	XP_001605088	N.vitripennis	XP_001605088	true pos											0	0
S.cerevisiae	NP_013152	S.cerevisiae	NP_013152	true pos											0	0
T.castaneum	XP_969663	T.castaneum	XP_969663	true pos		6	6	0	0	300	1	1	1	1	1	1
															0	0
S.pombe	NP_594151	S.pombe	NP_594151	true pos											0	0
A.mellifera	NP_001155181	A.mellifera	NP_001155181	true pos											0	0
C.elegans	NP_493348	C.elegans	NP_493348	true pos											0	0
C.intestinalis	XP_002123184	C.intestinalis	XP_002123184	true pos											0	0
D.melanogaster	NP_001188780	D.melanogaster	NP_476921	false pos	same gene other isoform - TP										0	0
D.rerio	NP_991230	D.rerio	NP_991230	true pos											0	0
M.musculus	NP_033251	M.musculus	NP_033251	true pos											0	0
N.crassa	XP_965639	N.crassa	XP_965639	true pos											0	0
N.vitripennis	XP_001599264	N.vitripennis	XP_001599264	true pos											0	0
R.norvegicus	NP_599185	no ortholog found with morFeus		missing	is part of human sequence - ignore										0	0
S.cerevisiae	NP_010946	S.cerevisiae	NP_010946	true pos											0	0
T.castaneum	XP_974329	T.castaneum	XP_974329	true pos		11	11	0	0	300	1	1	1	1	1	1
															0	0
S.pombe	NP_594160	S.pombe	NP_594160	true pos											0	0
N.crassa	XP_963841	N.crassa	XP_963841	true pos											0	0
S.cerevisiae	NP_010753	S.cerevisiae	NP_010753	true pos		3	3	0	0	300	1	1	1	1	1	1
															0	0
S.pombe	NP_594164	S.pombe	NP_594164	true pos											0	0
N.crassa	XP_964465	N.crassa	XP_964465	true pos		2	2	0	0	156	1	1	1	1	1	1
															0	0
S.pombe	NP_594204	S.pombe	NP_594204	true pos											0	0
A.mellifera	XP_396912	A.mellifera	XP_396912	true pos											0	0
C.intestinalis	XP_002129552	C.intestinalis	XP_002129552	true pos											0	0
D.melanogaster	NP_728145	D.melanogaster	NP_523399	false pos	same gene other isoform - TP										0	0
D.rerio	NP_956052	D.rerio	NP_956052	true pos											0	0
G.gallus	NP_001025558	G.gallus	NP_001025558	true pos											0	0
H.sapiens	NP_005735	H.sapiens	NP_005735	true pos											0	0
M.domestica	XP_001365122	M.domestica	XP_001365122	true pos											0	0
M.musculus	NP_064311	M.musculus	NP_064311	true pos											0	0
N.crassa	XP_959229	N.crassa	XP_959229	true pos											0	0
N.vitripennis	XP_001607592	N.vitripennis	XP_001607592	true pos											0	0
R.norvegicus	NP_001013126	R.norvegicus	NP_001012275	false pos	is part of mouse sequence - found & found paralog - ignore										0	0
S.cerevisiae	NP_012942	S.cerevisiae	NP_012942	true pos											0	0
T.castaneum	XP_971560	T.castaneum	XP_968250	false pos		12	11	1	1	200	0.916667	0.916667	0.99061	0.916667	1	0
															0	0
S.pombe	NP_594218	S.pombe	NP_594218	true pos											0	0
A.mellifera	XP_003250682	A.mellifera	XP_003250682	true pos											0	0
C.elegans	NP_502291	C.elegans	NP_502291	true pos											0	0
D.melanogaster	NP_609822	D.melanogaster	NP_609822	true pos											0	0
D.rerio	NP_001002382	D.rerio	NP_001002382	true pos											0	0
G.gallus	XP_423974	G.gallus	XP_423974	true pos											0	0
H.sapiens	NP_055829	H.sapiens	NP_055829	true pos											0	0
M.domestica	XP_001378610	M.domestica	XP_001378610	true pos											0	0
M.musculus	NP_766350	M.musculus	NP_766350	true pos											0	0
N.crassa	XP_958903	N.crassa	XP_958903	true pos											0	0
N.vitripennis	XP_001599982	N.vitripennis	XP_001599982	true pos											0	0
S.cerevisiae	NP_014601	S.cerevisiae	NP_014601	true pos											0	0
T.castaneum	XP_001812360	T.castaneum	XP_001812360	true pos		13	13	0	0	200	1	1	1	1	1	1
															0	0
S.pombe	NP_594283	S.pombe	NP_594283	true pos											0	0
A.mellifera	XP_625179	A.mellifera	XP_625179	true pos											0	0
C.elegans	NP_496447	C.elegans	NP_496447	true pos											0	0
C.intestinalis	XP_002122098	C.intestinalis	XP_002122098	true pos											0	0
D.melanogaster	NP_651600	D.melanogaster	NP_651600	true pos											0	0
D.rerio	XP_003199797	no ortholog found with morFeus		missing											0	0
G.gallus	XP_421702	G.gallus	XP_417682	false pos											0	0
H.sapiens	NP_057696	H.sapiens	NP_057696	true pos											0	0
M.domestica	XP_001373068	M.domestica	XP_001373068	true pos											0	0
M.musculus	NP_080607	M.musculus	NP_080607	true pos											0	0
N.crassa	XP_959605	N.crassa	XP_959605	true pos											0	0
N.vitripennis	XP_001604399	N.vitripennis	XP_001604399	true pos											0	0
R.norvegicus	NP_001014018	R.norvegicus	NP_001014018	true pos											0	0
S.cerevisiae	NP_012402	no ortholog found with morFeus		missing											0	0
T.castaneum	XP_973746	T.castaneum	XP_973746	true pos		15	12	1	3	200	0.8	0.923077	0.981481	0.857143	1	0
															0	0
S.pombe	NP_594292	S.pombe	NP_594292	true pos											0	0
A.mellifera	XP_001123179	A.mellifera	XP_001123179	true pos											0	0
C.elegans	NP_493241	C.elegans	NP_493241	true pos											0	0
C.intestinalis	XP_002127138	C.intestinalis	XP_002127138	true pos											0	0
D.melanogaster	NP_572604	D.melanogaster	NP_572604	true pos											0	0
D.rerio	NP_001002618	D.rerio	NP_001002618	true pos											0	0
G.gallus	XP_003643447	G.gallus	XP_003643447	true pos											0	0
H.sapiens	NP_658985	H.sapiens	NP_658985	true pos											0	0
M.domestica	XP_001367473	M.domestica	XP_001367473	true pos											0	0
M.musculus	NP_659146	M.musculus	NP_659146	true pos											0	0
N.crassa	XP_965201	N.crassa	XP_965201	true pos											0	0
N.vitripennis	XP_001603812	N.vitripennis	XP_001603812	true pos											0	0
R.norvegicus	NP_001099910	R.norvegicus	NP_001099910	true pos											0	0
S.cerevisiae	NP_014199	S.cerevisiae	NP_014199	true pos											0	0
T.castaneum	XP_970501	T.castaneum	XP_970501	true pos		15	15	0	0	244	1	1	1	1	1	1
															0	0
S.pombe	NP_594328	S.pombe	NP_594328	true pos											0	0
A.mellifera	XP_395299	A.mellifera	XP_395299	true pos											0	0
C.elegans	NP_492767	C.elegans	NP_492767	true pos											0	0
C.intestinalis	XP_002123943	C.intestinalis	XP_002124019	false pos	same gene other isoform - TP										0	0
D.melanogaster	NP_650048	D.melanogaster	NP_650048	true pos											0	0
D.rerio	NP_937783	D.rerio	NP_937783	true pos											0	0
G.gallus	NP_990729	G.gallus	NP_990729	true pos											0	0
H.sapiens	NP_003286	H.sapiens	NP_003286	true pos											0	0
M.domestica	XP_001364056	M.domestica	XP_001364056	true pos											0	0
M.musculus	NP_033455	M.musculus	NP_033455	true pos											0	0
N.crassa	XP_957355	N.crassa	XP_957355	true pos											0	0
N.vitripennis	XP_001605644	N.vitripennis	XP_001605644	true pos											0	0
R.norvegicus	NP_446319	R.norvegicus	XP_002725498	false pos	record removed - ignore										0	0
S.cerevisiae	NP_012867	S.cerevisiae	NP_012867	true pos											0	0
T.castaneum	XP_972120	T.castaneum	XP_972120	true pos		14	14	0	0	200	1	1	1	1	1	1
															0	0
S.pombe	NP_594345	S.pombe	NP_594345	true pos											0	0
C.elegans	NP_499549	C.elegans	NP_499549	true pos											0	0
C.intestinalis	XP_002127632	C.intestinalis	XP_002127632	true pos											0	0
D.melanogaster	NP_477003	D.melanogaster	NP_477003	true pos											0	0
D.rerio	XP_001923678	no ortholog found with morFeus		missing											0	0
G.gallus	XP_414872	G.gallus	XP_414872	true pos											0	0
M.musculus	NP_082453	M.musculus	NP_082453	true pos											0	0
N.crassa	XP_955935	N.crassa	XP_955935	true pos											0	0
N.vitripennis	NP_001161323	N.vitripennis	NP_001161322	false pos	same gene other isoform - TP										0	0
R.norvegicus	NP_001099764	R.norvegicus	NP_001099764	true pos											0	0
S.cerevisiae	NP_012729	S.cerevisiae	NP_012729	true pos											0	0
T.castaneum	XP_001807045	T.castaneum	NP_001164229	false pos	NP_001164229 replaced XP_001807045 - TP	12	11	0	1	200	0.916667	1	0.995283	0.956522	1	0
															0	0
S.pombe	NP_594352	S.pombe	NP_594352	true pos											0	0
A.mellifera	XP_625227	A.mellifera	XP_625227	true pos											0	0
C.elegans	NP_504457	C.elegans	NP_504457	true pos											0	0
C.intestinalis	XP_002128657	C.intestinalis	XP_002128657	true pos											0	0
D.melanogaster	NP_649519	D.melanogaster	NP_649519	true pos											0	0
D.rerio	XP_001920456	D.rerio	XP_001920456	true pos											0	0
G.gallus	XP_421710	G.gallus	XP_421710	true pos											0	0
H.sapiens	NP_071757	H.sapiens	NP_071757	true pos											0	0
M.domestica	XP_001366684	M.domestica	XP_001366684	true pos											0	0
M.musculus	NP_082428	M.musculus	NP_082428	true pos											0	0
R.norvegicus	XP_002725847	R.norvegicus	XP_002725847	true pos											0	0
S.cerevisiae	NP_012138	S.cerevisiae	NP_012138	true pos											0	0
T.castaneum	XP_972777	T.castaneum	XP_972777	true pos		13	13	0	0	151	1	1	1	1	1	1
															0	0
S.pombe	NP_594420	S.pombe	NP_594420	true pos											0	0
A.mellifera	XP_396134	A.mellifera	XP_396134	true pos											0	0
C.elegans	NP_499187	C.elegans	NP_499187	true pos											0	0
C.intestinalis	XP_002130220	C.intestinalis	XP_002130220	true pos											0	0
D.melanogaster	NP_001027177	D.melanogaster	NP_001027175	false pos	same gene other isoform - TP										0	0
D.rerio	XP_003199324	D.rerio	NP_956901	false pos											0	0
G.gallus	XP_415059	G.gallus	XP_415059	true pos											0	0
H.sapiens	NP_005975	H.sapiens	NP_005975	true pos											0	0
M.domestica	XP_001379065	M.domestica	XP_001379065	true pos											0	0
M.musculus	NP_694790	M.musculus	NP_694790	true pos											0	0
N.crassa	XP_956064	N.crassa	XP_956064	true pos											0	0
N.vitripennis	NP_001153368	N.vitripennis	NP_001153368	true pos											0	0
R.norvegicus	NP_059003	R.norvegicus	NP_059003	true pos											0	0
S.cerevisiae	NP_009850	S.cerevisiae	NP_009850	true pos											0	0
T.castaneum	XP_972074	T.castaneum	XP_972074	true pos		15	14	1	1	200	0.933333	0.933333	0.990741	0.933333	1	0
															0	0
S.pombe	NP_594429	S.pombe	NP_594429	true pos											0	0
A.mellifera	XP_392797	A.mellifera	XP_001120893	false pos	found paralog										0	0
C.elegans	NP_491576	C.elegans	NP_491576	true pos											0	0
C.intestinalis	XP_002131367	C.intestinalis	XP_002131367	true pos											0	0
D.melanogaster	NP_001036566	D.melanogaster	NP_611729	false pos	same gene other isoform - TP										0	0
D.rerio	NP_001004579	D.rerio	NP_001004579	true pos											0	0
G.gallus	NP_001026593	no ortholog found with morFeus		missing											0	0
H.sapiens	NP_001129110	H.sapiens	NP_001129109	false pos	same gene other isoform - TP										0	0
M.domestica	XP_001373869	M.domestica	NP_001130031	false pos	found paralog										0	0
M.musculus	NP_032872	no ortholog found with morFeus		missing											0	0
N.crassa	XP_959939	N.crassa	XP_959939	true pos											0	0
R.norvegicus	NP_001036086	no ortholog found with morFeus		missing											0	0
S.cerevisiae	NP_010494	S.cerevisiae	NP_010494	true pos											0	0
T.castaneum	XP_974563	T.castaneum	XP_974563	true pos		14	9	2	5	300	0.642857	0.818182	0.977848	0.72	1	0
															0	0
S.pombe	NP_594439	S.pombe	NP_594439	true pos											0	0
A.mellifera	XP_395245	A.mellifera	XP_395245	true pos											0	0
C.elegans	NP_497891	C.elegans	NP_497891	true pos											0	0
C.intestinalis	XP_002129738	C.intestinalis	XP_002129738	true pos											0	0
D.melanogaster	NP_610454	D.melanogaster	NP_610454	true pos											0	0
D.rerio	NP_001013363	D.rerio	NP_001013363	true pos											0	0
H.sapiens	NP_005096	H.sapiens	NP_005096	true pos											0	0
M.domestica	XP_001363861	M.domestica	XP_001363861	true pos											0	0
M.musculus	NP_001095877	no ortholog found with morFeus		missing	is part of human record - ignore										0	0
N.crassa	XP_965326	N.crassa	XP_965326	true pos											0	0
N.vitripennis	XP_001604863	N.vitripennis	XP_001604863	true pos											0	0
T.castaneum	XP_967777	T.castaneum	XP_967777	true pos		11	11	0	0	200	1	1	1	1	1	1
															0	0
S.pombe	NP_594464	S.pombe	NP_594464	true pos											0	0
N.crassa	XP_957281	N.crassa	XP_957281	true pos											0	0
S.cerevisiae	NP_013304	S.cerevisiae	NP_013304	true pos		3	3	0	0	179	1	1	1	1	1	1
															0	0
S.pombe	NP_594475	S.pombe	NP_594475	true pos											0	0
C.intestinalis	XP_002129518	C.intestinalis	XP_002129518	true pos											0	0
D.rerio	NP_001002611	D.rerio	NP_001002611	true pos											0	0
G.gallus	XP_422546	G.gallus	XP_422546	true pos											0	0
H.sapiens	NP_612476	H.sapiens	NP_612476	true pos											0	0
M.domestica	XP_001365633	M.domestica	XP_001365633	true pos											0	0
M.musculus	NP_766062	M.musculus	NP_766062	true pos											0	0
R.norvegicus	XP_001080203	R.norvegicus	XP_001080203	true pos											0	0
S.cerevisiae	NP_011465	S.cerevisiae	NP_011465	true pos		9	9	0	0	175	1	1	1	1	1	1
															0	0
S.pombe	NP_594518	S.pombe	NP_594518	true pos											0	0
A.mellifera	XP_393311	A.mellifera	XP_393311	true pos											0	0
C.intestinalis	XP_002131429	C.intestinalis	XP_002131429	true pos											0	0
D.melanogaster	NP_723035	D.melanogaster	NP_723035	true pos											0	0
D.rerio	NP_001001951	D.rerio	NP_001001951	true pos											0	0
G.gallus	XP_422667	G.gallus	XP_422667	true pos											0	0
H.sapiens	NP_056377	H.sapiens	NP_056377	true pos											0	0
M.domestica	XP_001373967	M.domestica	XP_001373967	true pos											0	0
M.musculus	NP_808301	M.musculus	NP_808301	true pos											0	0
N.crassa	XP_964927	N.crassa	XP_964927	true pos											0	0
N.vitripennis	XP_001600384	N.vitripennis	XP_001600384	true pos											0	0
S.cerevisiae	NP_010617	S.cerevisiae	NP_010617	true pos		12	12	0	0	200	1	1	1	1	1	1
															0	0
S.pombe	NP_594536	S.pombe	NP_594536	true pos											0	0
C.elegans	NP_501065	C.elegans	NP_501065	true pos											0	0
C.intestinalis	XP_002127338	C.intestinalis	XP_002127305	false pos	same gene other isoform - TP										0	0
D.melanogaster	NP_995680	D.melanogaster	NP_995680	true pos											0	0
D.rerio	NP_922916	D.rerio	NP_922916	true pos											0	0
G.gallus	XP_414360	G.gallus	XP_414360	true pos											0	0
H.sapiens	NP_002941	H.sapiens	NP_002941	true pos											0	0
M.domestica	XP_001378255	M.domestica	XP_001378255	true pos											0	0
M.musculus	NP_598694	M.musculus	NP_598694	true pos											0	0
N.crassa	XP_965672	N.crassa	XP_965672	true pos											0	0
N.vitripennis	XP_001600951	N.vitripennis	XP_001600951	true pos											0	0
R.norvegicus	NP_037199	R.norvegicus	NP_037199	true pos											0	0
S.cerevisiae	NP_012532	S.cerevisiae	NP_012532	true pos											0	0
T.castaneum	XP_972905	T.castaneum	XP_972905	true pos		14	14	0	0	255	1	1	1	1	1	1
															0	0
S.pombe	NP_594537	S.pombe	NP_594537	true pos											0	0
A.mellifera	XP_623946	A.mellifera	XP_623946	true pos											0	0
C.elegans	NP_001024793	C.elegans	NP_500235	false pos	found paralog										0	0
C.intestinalis	XP_002127954	no ortholog found with morFeus		missing											0	0
D.melanogaster	NP_001163668	D.melanogaster	NP_996251	false pos	same gene other isoform - TP										0	0
D.rerio	NP_001035460	D.rerio	NP_001035460	true pos											0	0
G.gallus	NP_990295	G.gallus	NP_990295	true pos											0	0
H.sapiens	NP_001167598	H.sapiens	NP_000569	false pos	found paralog										0	0
M.domestica	XP_001374879	M.domestica	XP_001374879	true pos											0	0
M.musculus	NP_032758	M.musculus	NP_032758	true pos											0	0
N.crassa	XP_959043	N.crassa	XP_959043	true pos											0	0
N.vitripennis	XP_001600885	N.vitripennis	XP_001600885	true pos											0	0
R.norvegicus	NP_037305	R.norvegicus	NP_037305	true pos											0	0
S.cerevisiae	NP_014519	S.cerevisiae	NP_014519	true pos											0	0
T.castaneum	XP_967521	T.castaneum	XP_973779	false pos	found paralog	15	11	3	4	200	0.733333	0.785714	0.96789	0.758621	1	0
															0	0
S.pombe	NP_594600	S.pombe	NP_594600	true pos											0	0
A.mellifera	XP_396894	A.mellifera	XP_396894	true pos											0	0
C.elegans	NP_498119	C.elegans	NP_498119	true pos											0	0
C.intestinalis	XP_002128374	C.intestinalis	XP_002128374	true pos											0	0
D.melanogaster	NP_995838	D.melanogaster	NP_995838	true pos											0	0
D.rerio	NP_956436	no ortholog found with morFeus		missing											0	0
G.gallus	XP_416458	G.gallus	XP_416458	true pos											0	0
H.sapiens	NP_056195	H.sapiens	NP_056195	true pos											0	0
M.domestica	XP_001362470	M.domestica	XP_001362470	true pos											0	0
M.musculus	NP_848729	M.musculus	NP_848729	true pos											0	0
N.crassa	XP_960555	N.crassa	XP_960555	true pos											0	0
N.vitripennis	XP_003423895	N.vitripennis	XP_001603591	false pos	same gene other isoform - TP										0	0
R.norvegicus	NP_001004241	R.norvegicus	NP_001004241	true pos											0	0
S.cerevisiae	NP_014372	S.cerevisiae	NP_014372	true pos											0	0
T.castaneum	XP_966817	T.castaneum	XP_966817	true pos		15	14	0	1	200	0.933333	1	0.995349	0.965517	1	0
															0	0
S.pombe	NP_594613	S.pombe	NP_594613	true pos											0	0
A.mellifera	XP_624938	A.mellifera	XP_624938	true pos											0	0
C.elegans	NP_495306	C.elegans	NP_495306	true pos											0	0
C.intestinalis	XP_002129303	C.intestinalis	XP_002129287	false pos	same gene other isoform - TP										0	0
D.melanogaster	NP_524774	D.melanogaster	NP_524774	true pos											0	0
D.rerio	NP_775359	D.rerio	NP_775359	true pos											0	0
G.gallus	XP_001235936	G.gallus	XP_001235936	true pos											0	0
H.sapiens	NP_008869	H.sapiens	NP_008869	true pos											0	0
M.domestica	XP_001363297	no ortholog found with morFeus		missing	is part of human sequence - ignore										0	0
M.musculus	NP_033252	M.musculus	XP_001481216	false pos	is part of human sequence - found & found paralog - ignore										0	0
N.crassa	XP_964309	N.crassa	XP_964309	true pos											0	0
N.vitripennis	NP_588459	N.vitripennis	XP_001608160	false pos											0	0
R.norvegicus	NP_001099633	no ortholog found with morFeus		missing	is part of human sequence - ignore										0	0
S.cerevisiae	NP_011588	S.cerevisiae	NP_011588	true pos											0	0
T.castaneum	XP_969739	T.castaneum	XP_969739	true pos		12	11	1	1	200	0.916667	0.916667	0.99061	0.916667	1	0
															0	0
S.pombe	NP_594625	S.pombe	NP_594625	true pos											0	0
A.mellifera	XP_393057	A.mellifera	XP_393057	true pos											0	0
C.elegans	NP_498984	C.elegans	NP_498984	true pos											0	0
C.intestinalis	XP_002126137	C.intestinalis	XP_002126137	true pos											0	0
D.melanogaster	NP_524463	D.melanogaster	NP_524463	true pos											0	0
D.rerio	NP_956310	D.rerio	NP_956310	true pos											0	0
G.gallus	XP_001234643	no ortholog found with morFeus		missing	is part of M. gallopavo sequence - ignore										0	0
H.sapiens	NP_003744	H.sapiens	NP_003744	true pos											0	0
M.domestica	XP_001376062	M.domestica	XP_001376062	true pos											0	0
M.musculus	NP_061219	no ortholog found with morFeus		missing	is part of rat sequence - found - ignore										0	0
N.crassa	XP_958873	N.crassa	XP_958873	true pos											0	0
N.vitripennis	XP_001605972	N.vitripennis	XP_003423928	false pos	same gene other isoform - TP										0	0
R.norvegicus	NP_001004283	R.norvegicus	NP_001004283	true pos											0	0
T.castaneum	XP_969059	T.castaneum	NP_001153709	false pos	NP_001153709 replaced XP_969059 - TP	12	12	0	0	259	1	1	1	1	1	1
															0	0
S.pombe	NP_594627	S.pombe	NP_594627	true pos											0	0
A.mellifera	XP_394242	no ortholog found with morFeus		missing											0	0
D.melanogaster	NP_733234	no ortholog found with morFeus		missing											0	0
M.musculus	NP_001004187	no ortholog found with morFeus		missing											0	0
N.crassa	XP_965348	N.crassa	XP_965348	true pos											0	0
N.vitripennis	XP_003426731	no ortholog found with morFeus		missing											0	0
S.cerevisiae	NP_011792	S.cerevisiae	NP_011792	true pos											0	0
T.castaneum	XP_971901	T.castaneum	XP_971901	true pos		8	4	0	4	200	0.5	1	0.980769	0.666667	1	0
															0	0
S.pombe	NP_594628	S.pombe	NP_594628	true pos											0	0
A.mellifera	XP_393112	A.mellifera	XP_393112	true pos											0	0
C.elegans	NP_492809	C.elegans	NP_492809	true pos											0	0
C.intestinalis	XP_002126849	C.intestinalis	XP_002126849	true pos											0	0
D.melanogaster	NP_524204	D.melanogaster	NP_524204	true pos											0	0
D.rerio	NP_001017624	no ortholog found with morFeus		missing											0	0
G.gallus	XP_003642739	G.gallus	NP_001135862	false pos											0	0
H.sapiens	NP_002801	H.sapiens	NP_002801	true pos											0	0
M.domestica	NP_001130032	M.domestica	NP_001130032	true pos											0	0
M.musculus	NP_032977	M.musculus	NP_032977	true pos											0	0
N.crassa	XP_965368	N.crassa	XP_965368	true pos											0	0
N.vitripennis	XP_001604762	N.vitripennis	XP_001604762	true pos											0	0
R.norvegicus	NP_112621	R.norvegicus	NP_112621	true pos											0	0
S.cerevisiae	NP_012070	S.cerevisiae	NP_012070	true pos											0	0
T.castaneum	XP_976078	T.castaneum	XP_967302	false pos		15	12	2	3	300	0.8	0.857143	0.984227	0.827586	1	0
															0	0
S.pombe	NP_595011	S.pombe	NP_595011	true pos											0	0
A.mellifera	XP_392316	no ortholog found with morFeus		missing											0	0
C.elegans	NP_504551	C.elegans	NP_504551	true pos											0	0
C.intestinalis	XP_002131422	C.intestinalis	XP_002131418	false pos	same gene other isoform - TP										0	0
D.melanogaster	NP_536756	D.melanogaster	NP_536756	true pos											0	0
D.rerio	NP_571540	D.rerio	NP_571540	true pos											0	0
G.gallus	NP_001026696	G.gallus	NP_001026696	true pos											0	0
H.sapiens	NP_005380	no ortholog found with morFeus		missing											0	0
M.domestica	XP_001381173	M.domestica	XP_001381173	true pos											0	0
M.musculus	NP_032812	M.musculus	NP_032812	true pos											0	0
N.crassa	XP_956067	N.crassa	XP_956067	true pos											0	0
N.vitripennis	XP_001602813	no ortholog found with morFeus		missing											0	0
R.norvegicus	NP_037205	R.norvegicus	NP_037205	true pos											0	0
T.castaneum	XP_971086	T.castaneum	XP_971086	true pos		14	11	0	3	300	0.785714	1	0.990446	0.88	1	0
															0	0
S.pombe	NP_595015	S.pombe	NP_595015	true pos											0	0
N.crassa	XP_959782	N.crassa	XP_959782	true pos		2	2	0	0	67	1	1	1	1	1	1
															0	0
S.pombe	NP_595078	S.pombe	NP_595078	true pos											0	0
N.crassa	XP_963973	N.crassa	XP_963973	true pos		2	2	0	0	200	1	1	1	1	1	1
															0	0
S.pombe	NP_595136	S.pombe	NP_595136	true pos											0	0
C.albicans	XP_888835	C.albicans	XP_721338	false pos	same gene under different IDs - TP										0	0
N.crassa	XP_961381	N.crassa	XP_001728316	false pos											0	0
S.cerevisiae	NP_013778	S.cerevisiae	NP_013778	true pos		4	3	1	1	70	0.75	0.75	0.973333	0.75	1	0
															0	0
S.pombe	NP_595158	S.pombe	NP_595158	true pos											0	0
A.mellifera	XP_001122449	A.mellifera	XP_001122449	true pos											0	0
D.rerio	XP_001921168	D.rerio	XP_001921168	true pos											0	0
G.gallus	XP_419303	G.gallus	XP_419303	true pos											0	0
H.sapiens	NP_073153	H.sapiens	NP_073153	true pos											0	0
M.domestica	XP_001373854	M.domestica	XP_001373854	true pos											0	0
M.musculus	NP_032595	M.musculus	NP_032595	true pos											0	0
N.crassa	XP_959459	N.crassa	XP_959459	true pos											0	0
N.vitripennis	XP_001606526	N.vitripennis	XP_001606526	true pos											0	0
R.norvegicus	NP_001101241	R.norvegicus	NP_001101241	true pos											0	0
S.cerevisiae	NP_014227	S.cerevisiae	NP_014227	true pos		11	11	0	0	375	1	1	1	1	1	1
															0	0
S.pombe	NP_595257	S.pombe	NP_595257	true pos											0	0
A.mellifera	XP_624498	A.mellifera	XP_624498	true pos											0	0
C.albicans	XP_888875	C.albicans	XP_721295	false pos	same gene under different IDs - TP										0	0
C.elegans	NP_001021722	C.elegans	NP_001021722	true pos											0	0
C.intestinalis	XP_002122987	C.intestinalis	NP_001027738	false pos											0	0
D.melanogaster	NP_523792	D.melanogaster	NP_523792	true pos											0	0
D.rerio	NP_956239	no ortholog found with morFeus		missing											0	0
G.gallus	NP_989661	G.gallus	NP_989661	true pos											0	0
H.sapiens	NP_000792	H.sapiens	NP_000792	true pos											0	0
M.domestica	XP_001364013	M.domestica	XP_001364013	true pos											0	0
M.musculus	NP_032045	M.musculus	NP_032045	true pos											0	0
N.crassa	XP_961296	N.crassa	XP_961296	true pos											0	0
N.vitripennis	XP_001599935	N.vitripennis	XP_001599935	true pos											0	0
R.norvegicus	NP_037234	R.norvegicus	NP_037234	true pos											0	0
S.cerevisiae	NP_014264	S.cerevisiae	NP_014264	true pos											0	0
T.castaneum	XP_969563	T.castaneum	XP_969563	true pos		16	14	1	2	200	0.875	0.933333	0.986175	0.903226	1	0
															0	0
S.pombe	NP_595388	S.pombe	NP_595388	true pos											0	0
A.mellifera	XP_001120393	A.mellifera	XP_001120393	true pos											0	0
C.elegans	NP_492505	C.elegans	NP_492505	true pos											0	0
C.intestinalis	NP_001071832	C.intestinalis	NP_001071832	true pos											0	0
D.melanogaster	NP_609475	D.melanogaster	NP_609475	true pos											0	0
D.rerio	NP_001076413	D.rerio	NP_001076413	true pos											0	0
G.gallus	XP_423393	G.gallus	XP_003642720	false pos	same gene with different IDs - TP										0	0
H.sapiens	NP_005988	H.sapiens	NP_005988	true pos											0	0
M.domestica	XP_001366483	M.domestica	XP_001366483	true pos											0	0
M.musculus	NP_033362	M.musculus	NP_033362	true pos											0	0
N.vitripennis	XP_001607007	N.vitripennis	XP_001607007	true pos											0	0
R.norvegicus	NP_001101165	R.norvegicus	NP_001101165	true pos											0	0
S.cerevisiae	NP_010773	S.cerevisiae	NP_010773	true pos		13	13	0	0	208	1	1	1	1	1	1
															0	0
S.pombe	NP_595424	S.pombe	NP_595424	true pos											0	0
M.musculus	NP_596621	M.musculus	NP_796012	false pos	found paralog										0	0
N.crassa	XP_962212	N.crassa	XP_962212	true pos											0	0
S.cerevisiae	NP_596621	S.cerevisiae	NP_010393	false pos	found paralog	4	2	2	2	266	0.5	0.5	0.985294	0.5	1	0
															0	0
S.pombe	NP_595493	S.pombe	NP_595493	true pos											0	0
A.mellifera	XP_392289	A.mellifera	XP_392289	true pos											0	0
C.elegans	NP_493627	C.elegans	NP_493627	true pos											0	0
C.intestinalis	XP_002131524	C.intestinalis	XP_002131524	true pos											0	0
D.melanogaster	NP_608826	D.melanogaster	NP_608826	true pos											0	0
D.rerio	NP_001019610	D.rerio	NP_001019610	true pos											0	0
G.gallus	XP_414187	G.gallus	XP_414187	true pos											0	0
H.sapiens	NP_057179	H.sapiens	NP_057179	true pos											0	0
M.domestica	XP_001365589	M.domestica	XP_001365589	true pos											0	0
M.musculus	NP_849187	M.musculus	NP_849187	true pos											0	0
N.crassa	XP_962584	N.crassa	XP_962584	true pos											0	0
N.vitripennis	XP_001602753	N.vitripennis	XP_001602753	true pos											0	0
R.norvegicus	NP_001099660	R.norvegicus	NP_001099660	true pos											0	0
S.cerevisiae	NP_012463	S.cerevisiae	NP_012463	true pos											0	0
T.castaneum	XP_968389	T.castaneum	XP_968389	true pos		15	15	0	0	200	1	1	1	1	1	1
															0	0
S.pombe	NP_595520	S.pombe	NP_595520	true pos											0	0
A.mellifera	XP_624639	A.mellifera	XP_624639	true pos											0	0
C.elegans	NP_496385	C.elegans	NP_496385	true pos											0	0
C.intestinalis	XP_002124367	C.intestinalis	XP_002124367	true pos											0	0
D.melanogaster	NP_611559	D.melanogaster	NP_611559	true pos											0	0
D.rerio	NP_001003551	D.rerio	NP_001003551	true pos											0	0
H.sapiens	NP_055277	H.sapiens	NP_055277	true pos											0	0
M.domestica	XP_001372820	M.domestica	XP_001372820	true pos											0	0
M.musculus	NP_080308	M.musculus	NP_080308	true pos											0	0
N.crassa	XP_956512	N.crassa	XP_956512	true pos											0	0
N.vitripennis	XP_001600131	N.vitripennis	XP_001600131	true pos											0	0
R.norvegicus	NP_001102346	R.norvegicus	NP_001102346	true pos											0	0
S.cerevisiae	NP_012411	S.cerevisiae	NP_012411	true pos											0	0
T.castaneum	XP_971370	T.castaneum	XP_971370	true pos		14	14	0	0	300	1	1	1	1	1	1
															0	0
S.pombe	NP_595653	S.pombe	NP_595653	true pos											0	0
N.crassa	XP_964577	N.crassa	XP_964577	true pos		2	2	0	0	300	1	1	1	1	1	1
															0	0
S.pombe	NP_595794	S.pombe	NP_595794	true pos											0	0
A.mellifera	XP_393066	A.mellifera	XP_393066	true pos											0	0
C.albicans	XP_888659	C.albicans	XP_720388	false pos	same gene with different IDs - TP										0	0
C.elegans	NP_492504	C.elegans	NP_492504	true pos											0	0
C.intestinalis	XP_002131910	C.intestinalis	XP_002131910	true pos											0	0
D.melanogaster	NP_724648	D.melanogaster	NP_476902	false pos	same gene different isoform - TP										0	0
D.rerio	NP_998424	no ortholog found with morFeus		missing											0	0
G.gallus	XP_001232211	G.gallus	XP_001232211	true pos											0	0
H.sapiens	NP_004634	no ortholog found with morFeus		missing	paralogs exclude each other										0	0
M.domestica	XP_001369327	M.domestica	XP_001369327	true pos											0	0
M.musculus	NP_062275	M.musculus	NP_062275	true pos											0	0
S.cerevisiae	NP_012266	S.cerevisiae	NP_012266	true pos											0	0
T.castaneum	XP_975440	T.castaneum	XP_975440	true pos		13	11	0	2	300	0.846154	1	0.99361	0.916667	1	0
															0	0
S.pombe	NP_595852	S.pombe	NP_595852	true pos											0	0
C.elegans	NP_498579	C.elegans	NP_498579	true pos											0	0
C.intestinalis	XP_002123102	C.intestinalis	XP_002123102	true pos											0	0
D.melanogaster	NP_722854	D.melanogaster	NP_722853	false pos	same gene other isoform - TP										0	0
D.rerio	NP_957485	D.rerio	NP_957485	true pos											0	0
G.gallus	XP_417405	G.gallus	XP_417405	true pos											0	0
H.sapiens	NP_001015	H.sapiens	NP_001015	true pos											0	0
M.domestica	XP_001368223	M.domestica	XP_001368223	true pos											0	0
M.musculus	NP_079863	M.musculus	NP_079863	true pos											0	0
N.crassa	XP_964835	N.crassa	XP_964835	true pos											0	0
N.vitripennis	XP_001604670	N.vitripennis	XP_001604670	true pos											0	0
R.norvegicus	XP_002726690	R.norvegicus	NP_112373	false pos	same gene with different IDs - TP										0	0
S.cerevisiae	NP_012983	no ortholog found with morFeus		missing											0	0
T.castaneum	XP_967937	T.castaneum	XP_967937	true pos		14	13	0	1	196	0.928571	1	0.995238	0.962963	1	0
															0	0
S.pombe	NP_595932	S.pombe	NP_595932	true pos											0	0
N.crassa	XP_961386	N.crassa	XP_961386	true pos											0	0
S.cerevisiae	NP_014845	S.cerevisiae	NP_014845	true pos		3	3	0	0	67	1	1	1	1	1	1
															0	0
S.pombe	NP_596031	S.pombe	NP_596031	true pos											0	0
A.mellifera	XP_392628	A.mellifera	XP_392628	true pos											0	0
C.elegans	NP_496708	C.elegans	NP_496708	true pos											0	0
C.intestinalis	XP_002128013	C.intestinalis	XP_002128013	true pos											0	0
D.melanogaster	NP_609382	D.melanogaster	NP_609382	true pos											0	0
D.rerio	NP_001159731	D.rerio	NP_001159731	true pos											0	0
G.gallus	NP_001025871	G.gallus	NP_001025871	true pos											0	0
H.sapiens	NP_001294	H.sapiens	NP_001294	true pos											0	0
M.domestica	XP_001373561	M.domestica	XP_001373561	true pos											0	0
M.musculus	NP_848466	M.musculus	NP_848466	true pos											0	0
N.crassa	XP_960003	N.crassa	XP_960003	true pos											0	0
N.vitripennis	XP_003424094	N.vitripennis	XP_001607154	false pos	same gene different isoform - TP										0	0
R.norvegicus	XP_001077717	R.norvegicus	XP_001077717	true pos											0	0
S.cerevisiae	NP_015153	S.cerevisiae	NP_015153	true pos											0	0
T.castaneum	XP_972689	T.castaneum	XP_972689	true pos		15	15	0	0	200	1	1	1	1	1	1
															0	0
S.pombe	NP_596044	S.pombe	NP_596044	true pos											0	0
A.mellifera	XP_396275	A.mellifera	XP_396275	true pos											0	0
C.intestinalis	XP_002120595	C.intestinalis	XP_002120595	true pos											0	0
D.melanogaster	NP_001162798	D.melanogaster	NP_728265	false pos	same gene different isoform - TP										0	0
D.rerio	NP_956416	D.rerio	NP_956416	true pos											0	0
G.gallus	NP_001006496	G.gallus	NP_001006496	true pos											0	0
H.sapiens	NP_006650	H.sapiens	NP_006650	true pos											0	0
M.domestica	XP_001381643	M.domestica	XP_001381643	true pos											0	0
M.musculus	NP_598516	M.musculus	NP_598516	true pos											0	0
N.crassa	XP_962067	N.crassa	XP_962067	true pos											0	0
N.vitripennis	XP_001601880	N.vitripennis	XP_001601880	true pos											0	0
R.norvegicus	NP_001101030	R.norvegicus	NP_001101030	true pos											0	0
S.cerevisiae	NP_012042	S.cerevisiae	NP_012042	true pos											0	0
T.castaneum	XP_974623	T.castaneum	XP_974623	true pos		14	14	0	0	200	1	1	1	1	1	1
															0	0
S.pombe	NP_596063	S.pombe	NP_596063	true pos											0	0
N.crassa	XP_960447	no ortholog found with morFeus		missing											0	0
S.cerevisiae	NP_011496	no ortholog found with morFeus		missing		3	1	0	2	300	0.333333	1	0.993399	0.5	1	0
															0	0
S.pombe	NP_596169	S.pombe	NP_596169	true pos											0	0
C.elegans	NP_492075	no ortholog found with morFeus		missing											0	0
C.intestinalis	XP_002127984	C.intestinalis	XP_002127984	true pos											0	0
D.melanogaster	NP_524197	D.melanogaster	NP_524197	true pos											0	0
D.rerio	NP_001013475	no ortholog found with morFeus		missing											0	0
G.gallus	NP_001004372	G.gallus	NP_001004372	true pos											0	0
H.sapiens	NP_004474	H.sapiens	NP_004474	true pos											0	0
M.domestica	XP_001380944	M.domestica	XP_001380944	true pos											0	0
M.musculus	NP_080848	M.musculus	XP_978753	false pos	found paralog										0	0
N.crassa	XP_960670	N.crassa	XP_960670	true pos											0	0
N.vitripennis	XP_001599216	N.vitripennis	XP_001599216	true pos											0	0
R.norvegicus	NP_598282	R.norvegicus	NP_598282	true pos											0	0
S.cerevisiae	NP_009355	S.cerevisiae	NP_009355	true pos											0	0
T.castaneum	XP_969000	T.castaneum	XP_969000	true pos		14	11	1	3	300	0.785714	0.916667	0.987302	0.846154	1	0
															0	0
S.pombe	NP_596207	S.pombe	NP_596207	true pos											0	0
A.mellifera	XP_625039	A.mellifera	XP_625039	true pos											0	0
C.elegans	NP_499162	no ortholog found with morFeus		missing											0	0
C.intestinalis	XP_002120616	C.intestinalis	XP_002120616	true pos											0	0
D.melanogaster	NP_651099	D.melanogaster	NP_651099	true pos											0	0
D.rerio	NP_001077025	no ortholog found with morFeus		missing											0	0
G.gallus	XP_425636	G.gallus	XP_425636	true pos											0	0
H.sapiens	NP_073743	H.sapiens	NP_001127695	false pos	same gene different isoform - TP										0	0
M.domestica	XP_001376012	M.domestica	XP_001371592	false pos											0	0
M.musculus	NP_035799	M.musculus	NP_808229	false pos											0	0
N.vitripennis	NP_001127798	N.vitripennis	NP_001127798	true pos											0	0
R.norvegicus	XP_001068586	R.norvegicus	NP_001178525	false pos	same gene different IDs - TP										0	0
S.cerevisiae	NP_011024	S.cerevisiae	NP_009486	false pos											0	0
T.castaneum	XP_968799	T.castaneum	XP_974193	false pos		14	8	4	6	300	0.571429	0.666667	0.968553	0.615385	1	0
															0	0
S.pombe	NP_596214	S.pombe	NP_596214	true pos											0	0
A.mellifera	XP_392046	A.mellifera	XP_392046	true pos											0	0
C.elegans	NP_001040918	C.elegans	NP_001040918	true pos											0	0
C.intestinalis	XP_002129480	C.intestinalis	XP_002129480	true pos											0	0
D.melanogaster	NP_648270	D.melanogaster	NP_001163390	false pos	same gene different isoforms -TP										0	0
D.rerio	NP_001019599	D.rerio	NP_001019599	true pos											0	0
G.gallus	NP_001025870	G.gallus	NP_001025870	true pos											0	0
H.sapiens	NP_057162	H.sapiens	NP_057162	true pos											0	0
M.domestica	XP_001374026	M.domestica	XP_001374026	true pos											0	0
M.musculus	NP_080486	M.musculus	NP_080486	true pos											0	0
N.crassa	XP_965118	N.crassa	XP_965118	true pos											0	0
R.norvegicus	NP_001101038	R.norvegicus	NP_001101038	true pos											0	0
S.cerevisiae	NP_010369	S.cerevisiae	NP_010369	true pos											0	0
T.castaneum	XP_969393	T.castaneum	XP_969393	true pos		14	14	0	0	171	1	1	1	1	1	1
															0	0
S.pombe	NP_596263	S.pombe	NP_596263	true pos											0	0
C.albicans	XP_888641	C.albicans	XP_720406	false pos	same gene different IDs - TP										0	0
C.elegans	NP_502135	C.elegans	NP_502135	true pos											0	0
C.intestinalis	XP_002129002	no ortholog found with morFeus		missing											0	0
D.melanogaster	NP_524240	D.melanogaster	NP_524240	true pos											0	0
D.rerio	NP_996950	D.rerio	NP_996950	true pos											0	0
G.gallus	XP_001232678	G.gallus	XP_413803	false pos	record removed - ignore										0	0
H.sapiens	NP_620147	H.sapiens	NP_620147	true pos											0	0
M.domestica	XP_001380639	M.domestica	XP_001380639	true pos											0	0
M.musculus	NP_001034611	M.musculus	NP_001034611	true pos											0	0
N.crassa	XP_964492	N.crassa	XP_964492	true pos											0	0
R.norvegicus	NP_001005548	R.norvegicus	NP_001005548	true pos											0	0
S.cerevisiae	NP_014766	S.cerevisiae	NP_014766	true pos											0	0
T.castaneum	XP_966460	T.castaneum	XP_966460	true pos		14	13	0	1	137	0.928571	1	0.993377	0.962963	1	0
															0	0
S.pombe	NP_596264	S.pombe	NP_596264	true pos											0	0
A.mellifera	XP_001122365	A.mellifera	XP_001122365	true pos											0	0
D.rerio	XP_001919866	no ortholog found with morFeus		missing											0	0
G.gallus	NP_001012935	G.gallus	NP_001012935	true pos											0	0
H.sapiens	NP_001073998	no ortholog found with morFeus		missing											0	0
M.domestica	XP_001368311	no ortholog found with morFeus		missing											0	0
M.musculus	NP_694778	no ortholog found with morFeus		missing											0	0
N.crassa	XP_963859	N.crassa	XP_963859	true pos											0	0
R.norvegicus	NP_671744	no ortholog found with morFeus		missing											0	0
T.castaneum	XP_968694	T.castaneum	XP_968694	true pos		10	5	0	5	194	0.5	1	0.97549	0.666667	1	0
															0	0
S.pombe	NP_596320	S.pombe	NP_596320	true pos											0	0
N.crassa	XP_961410	N.crassa	XP_961410	true pos											0	0
S.cerevisiae	NP_011665	S.cerevisiae	NP_011665	true pos		3	3	0	0	74	1	1	1	1	1	1
															0	0
S.pombe	NP_596323	S.pombe	NP_596323	true pos											0	0
A.mellifera	XP_624080	A.mellifera	XP_624080	true pos											0	0
C.elegans	NP_493972	C.elegans	NP_493972	true pos											0	0
C.intestinalis	XP_002125858	C.intestinalis	XP_002125858	true pos											0	0
D.melanogaster	NP_650530	D.melanogaster	NP_650530	true pos											0	0
D.rerio	NP_001154983	D.rerio	NP_001154983	true pos											0	0
G.gallus	XP_003643011	no ortholog found with morFeus		missing											0	0
H.sapiens	NP_075068	H.sapiens	NP_075068	true pos											0	0
M.domestica	XP_001365176	M.domestica	XP_001365176	true pos											0	0
M.musculus	NP_631982	M.musculus	NP_631982	true pos											0	0
N.crassa	XP_958589	N.crassa	XP_958589	true pos											0	0
N.vitripennis	XP_001607031	N.vitripennis	XP_001607031	true pos											0	0
R.norvegicus	NP_001101397	no ortholog found with morFeus		missing											0	0
S.cerevisiae	NP_011604	S.cerevisiae	NP_011604	true pos											0	0
T.castaneum	XP_968071	T.castaneum	XP_968071	true pos		15	13	0	2	144	0.866667	1	0.987421	0.928571	1	0
															0	0
S.pombe	NP_596345	S.pombe	NP_596345	true pos											0	0
C.elegans	NP_491229	C.elegans	NP_001021015	false pos	same gene different isoforms - TP										0	0
C.intestinalis	XP_002131993	C.intestinalis	XP_002131993	true pos											0	0
D.rerio	XP_687419	no ortholog found with morFeus		missing											0	0
G.gallus	XP_423671	no ortholog found with morFeus		missing											0	0
H.sapiens	NP_001229722	no ortholog found with morFeus		missing											0	0
M.domestica	XP_001362616	M.domestica	XP_001362616	true pos											0	0
M.musculus	NP_666306	no ortholog found with morFeus		missing											0	0
N.crassa	XP_965717	N.crassa	XP_965717	true pos											0	0
R.norvegicus	NP_446006	R.norvegicus	NP_446006	true pos											0	0
S.cerevisiae	NP_012031	no ortholog found with morFeus		missing											0	0
T.castaneum	XP_972956	T.castaneum	XP_966369	false pos		12	6	1	6	300	0.5	0.857143	0.977636	0.631579	1	0
															0	0
S.pombe	NP_596360	S.pombe	NP_596360	true pos											0	0
A.mellifera	XP_623854	A.mellifera	XP_623854	true pos											0	0
C.elegans	NP_001041127	C.elegans	NP_001041127	true pos											0	0
C.intestinalis	XP_002132175	C.intestinalis	XP_002132175	true pos											0	0
D.melanogaster	NP_651498	D.melanogaster	NP_651498	true pos											0	0
D.rerio	NP_001007335	D.rerio	NP_001007335	true pos											0	0
H.sapiens	NP_065203	H.sapiens	NP_291035	false pos	same protein different isoforms - TP										0	0
M.domestica	XP_001367124	M.domestica	XP_001367124	true pos											0	0
M.grisae	XP_001522289	no ortholog found with morFeus		missing											0	0
M.musculus	NP_084163	M.musculus	NP_084163	true pos											0	0
N.crassa	XP_965764	N.crassa	XP_965764	true pos											0	0
N.vitripennis	XP_001600425	N.vitripennis	XP_003426893	false pos	same gene different isoforms - TP										0	0
R.norvegicus	NP_942029	R.norvegicus	NP_001014810	false pos	same protein different isoforms - TP										0	0
S.cerevisiae	NP_014136	S.cerevisiae	NP_014136	true pos											0	0
T.castaneum	XP_974795	T.castaneum	XP_974795	true pos		15	14	0	1	258	0.933333	1	0.996337	0.965517	1	0
															0	0
S.pombe	NP_596374	S.pombe	NP_596374	true pos											0	0
S.cerevisiae	NP_012214	no ortholog found with morFeus		missing		2	1	0	1	300	0.5	1	0.996689	0.666667	1	0
															0	0
S.pombe	NP_596414	S.pombe	NP_596414	true pos											0	0
A.mellifera	XP_397316	A.mellifera	XP_397316	true pos											0	0
C.elegans	NP_492130	C.elegans	NP_492130	true pos											0	0
C.intestinalis	XP_002127821	C.intestinalis	XP_002127821	true pos											0	0
D.melanogaster	NP_524396	D.melanogaster	NP_524396	true pos											0	0
D.rerio	NP_775356	D.rerio	NP_775356	true pos											0	0
G.gallus	NP_001006430	G.gallus	NP_001006430	true pos											0	0
H.sapiens	NP_031388	H.sapiens	NP_031388	true pos											0	0
M.domestica	XP_001373445	M.domestica	XP_001371322	false pos											0	0
M.musculus	NP_080830	M.musculus	NP_080830	true pos											0	0
N.crassa	XP_956595	N.crassa	XP_956595	true pos											0	0
N.vitripennis	XP_001608109	N.vitripennis	XP_001608109	true pos											0	0
S.cerevisiae	NP_015147	S.cerevisiae	NP_015147	true pos											0	0
T.castaneum	XP_975066	T.castaneum	XP_975066	true pos		14	13	1	1	300	0.928571	0.928571	0.993651	0.928571	1	0
															0	0
S.pombe	NP_596416	S.pombe	NP_596416	true pos											0	0
C.elegans	NP_501298	C.elegans	NP_501298	true pos											0	0
C.intestinalis	XP_002122942	C.intestinalis	XP_002122942	true pos											0	0
D.melanogaster	NP_524661	D.melanogaster	NP_524661	true pos											0	0
D.rerio	XP_001341899	D.rerio	XP_001341899	true pos											0	0
G.gallus	XP_420571	G.gallus	XP_417669	false pos	finds phosphatidate cytidylyltransferase 2										0	0
H.sapiens	NP_001254	H.sapiens	NP_001254	true pos											0	0
M.domestica	XP_001364720	M.domestica	XP_001381706	false pos	finds phosphatidate cytidylyltransferase 2										0	0
M.musculus	NP_775546	M.musculus	NP_619592	false pos	finds phosphatidate cytidylyltransferase 2										0	0
N.crassa	XP_958709	N.crassa	XP_958709	true pos											0	0
N.vitripennis	XP_001600537	N.vitripennis	XP_001600537	true pos											0	0
R.norvegicus	NP_112521	R.norvegicus	NP_112521	true pos											0	0
S.cerevisiae	NP_009585	S.cerevisiae	NP_009585	true pos											0	0
T.castaneum	XP_975257	T.castaneum	XP_975257	true pos		14	11	3	3	300	0.785714	0.785714	0.981073	0.785714	1	0
															0	0
S.pombe	NP_596418	S.pombe	NP_596418	true pos											0	0
A.mellifera	XP_001121916	A.mellifera	XP_392546	false pos											0	0
C.elegans	NP_740867	C.elegans	NP_491815	false pos	same gene different isoform - TP										0	0
C.intestinalis	XP_002123410	C.intestinalis	XP_002123410	true pos											0	0
D.melanogaster	NP_620550	D.melanogaster	NP_597678	false pos	same gene different isoform - TP										0	0
D.rerio	NP_956809	D.rerio	NP_956809	true pos											0	0
G.gallus	XP_421664	G.gallus	NP_001231841	false pos	finds paralog										0	0
H.sapiens	NP_683878	H.sapiens	NP_060686	false pos	finds paralog										0	0
M.domestica	XP_001375957	M.domestica	XP_001366436	false pos	finds paralog										0	0
M.musculus	NP_001107811	M.musculus	NP_766578	false pos	finds paralog										0	0
N.crassa	XP_964560	N.crassa	XP_964560	true pos											0	0
N.vitripennis	XP_001604541	N.vitripennis	XP_003425909	false pos	finds paralog										0	0
R.norvegicus	NP_001099843	R.norvegicus	NP_598215	false pos											0	0
S.cerevisiae	NP_010820	S.cerevisiae	NP_010820	true pos											0	0
T.castaneum	XP_001808887	T.castaneum	NP_001164148	false pos	finds paralog	15	7	8	8	293	0.466667	0.466667	0.949367	0.466667	1	0
															0	0
S.pombe	NP_596489	S.pombe	NP_596489	true pos											0	0
N.crassa	XP_957356	N.crassa	XP_957356	true pos											0	0
S.cerevisiae	NP_010583	S.cerevisiae	NP_010583	true pos		3	3	0	0	200	1	1	1	1	1	1
															0	0
S.pombe	NP_596530	S.pombe	NP_596530	true pos											0	0
A.mellifera	XP_392932	A.mellifera	XP_392932	true pos											0	0
C.intestinalis	XP_002129689	C.intestinalis	XP_002129689	true pos											0	0
D.melanogaster	NP_728629	D.melanogaster	NP_647623	false pos	same gene different isoform - TP										0	0
D.rerio	NP_001116727	D.rerio	NP_001116727	true pos											0	0
G.gallus	XP_415267	G.gallus	XP_415267	true pos											0	0
H.sapiens	NP_055683	H.sapiens	NP_055683	true pos											0	0
M.domestica	XP_001365203	M.domestica	XP_001365203	true pos											0	0
M.musculus	NP_057907	M.musculus	NP_057907	true pos											0	0
N.crassa	XP_956545	N.crassa	XP_001728335	false pos	record removed - ignore										0	0
N.vitripennis	XP_001606231	N.vitripennis	XP_001606231	true pos											0	0
R.norvegicus	NP_001011904	R.norvegicus	NP_001011904	true pos											0	0
S.cerevisiae	NP_013531	S.cerevisiae	NP_013531	true pos											0	0
T.castaneum	XP_968231	T.castaneum	XP_968231	true pos		13	13	0	0	300	1	1	1	1	1	1
															0	0
S.pombe	NP_596565	S.pombe	NP_596565	true pos											0	0
A.mellifera	XP_001122718	A.mellifera	XP_001122718	true pos											0	0
C.elegans	NP_503578	C.elegans	NP_503578	true pos											0	0
C.intestinalis	XP_002127652	C.intestinalis	XP_002127652	true pos											0	0
D.melanogaster	NP_732896	D.melanogaster	NP_572818	false pos	found paralog										0	0
D.rerio	NP_001025128	D.rerio	NP_001025128	true pos											0	0
G.gallus	NP_001026203	G.gallus	NP_001026203	true pos											0	0
H.sapiens	NP_001008708	H.sapiens	NP_001008708	true pos											0	0
M.domestica	XP_001375385	M.domestica	XP_001375385	true pos											0	0
M.musculus	NP_080803	M.musculus	NP_080803	true pos											0	0
N.crassa	XP_965122	N.crassa	XP_965122	true pos											0	0
N.vitripennis	XP_003425249	N.vitripennis	XP_003425249	true pos											0	0
R.norvegicus	NP_001020187	R.norvegicus	NP_001020187	true pos											0	0
S.cerevisiae	NP_011090	S.cerevisiae	NP_011090	true pos											0	0
T.castaneum	XP_971338	T.castaneum	XP_971338	true pos		15	14	1	1	241	0.933333	0.933333	0.992218	0.933333	1	0
															0	0
S.pombe	NP_596606	S.pombe	NP_596606	true pos											0	0
N.crassa	XP_958636	N.crassa	XP_958636	true pos											0	0
S.cerevisiae	NP_010775	S.cerevisiae	NP_010775	true pos		3	3	0	0	112	1	1	1	1	1	1
															0	0
S.pombe	NP_596617	S.pombe	NP_596617	true pos											0	0
A.mellifera	XP_395791	A.mellifera	XP_395791	true pos											0	0
C.elegans	NP_500245	C.elegans	NP_500245	true pos											0	0
C.intestinalis	XP_002131201	C.intestinalis	XP_002131201	true pos											0	0
D.melanogaster	NP_727234	D.melanogaster	NP_572438	false pos	same gene different isoform - TP										0	0
D.rerio	NP_958897	D.rerio	NP_958897	true pos											0	0
G.gallus	NP_001025818	no ortholog found with morFeus		missing	is part of human sequence - ignore										0	0
H.sapiens	NP_003335	H.sapiens	NP_003335	true pos											0	0
M.domestica	XP_001372795	M.domestica	XP_001372795	true pos											0	0
M.musculus	NP_033485	M.musculus	NP_001163048	false pos	same gene different isoform - TP										0	0
N.crassa	XP_957953	N.crassa	XP_957953	true pos											0	0
N.vitripennis	XP_001602213	N.vitripennis	XP_001602213	true pos											0	0
R.norvegicus	XP_002726385	no ortholog found with morFeus		missing	is part of human sequence - ignore										0	0
S.cerevisiae	NP_010904	S.cerevisiae	NP_010904	true pos											0	0
T.castaneum	XP_966439	T.castaneum	XP_966439	true pos		13	13	0	0	300	1	1	1	1	1	1
															0	0
S.pombe	NP_596634	S.pombe	NP_596634	true pos											0	0
A.mellifera	XP_394878	A.mellifera	XP_394878	true pos											0	0
C.elegans	NP_498634	C.elegans	NP_498634	true pos											0	0
C.intestinalis	XP_002131198	C.intestinalis	XP_002131198	true pos											0	0
D.melanogaster	NP_726876	D.melanogaster	NP_570069	false pos	same gene different isoform - TP										0	0
D.rerio	NP_001019568	D.rerio	NP_001019568	true pos											0	0
G.gallus	XP_003642221	G.gallus	XP_003642221	true pos											0	0
H.sapiens	NP_076983	H.sapiens	NP_076983	true pos											0	0
M.musculus	NP_705798	M.musculus	NP_705798	true pos											0	0
N.crassa	XP_964305	N.crassa	XP_964305	true pos											0	0
R.norvegicus	NP_001014151	R.norvegicus	NP_001014151	true pos											0	0
S.cerevisiae	NP_015470	S.cerevisiae	NP_015470	true pos											0	0
T.castaneum	XP_967461	T.castaneum	XP_967461	true pos		13	13	0	0	300	1	1	1	1	1	1
															0	0
S.pombe	NP_596647	S.pombe	NP_596647	true pos											0	0
A.mellifera	XP_392870	A.mellifera	XP_392870	true pos											0	0
C.elegans	NP_001023757	C.elegans	NP_001023756	false pos	same gene different isoform - TP										0	0
C.intestinalis	XP_002127851	C.intestinalis	XP_002127851	true pos											0	0
D.melanogaster	NP_609641	D.melanogaster	NP_609641	true pos											0	0
D.rerio	NP_001005950	D.rerio	NP_001005950	true pos											0	0
G.gallus	XP_421826	G.gallus	XP_421826	true pos											0	0
H.sapiens	NP_006532	H.sapiens	NP_006532	true pos											0	0
M.domestica	XP_001362256	M.domestica	XP_001362256	true pos											0	0
M.musculus	NP_075629	M.musculus	NP_075629	true pos											0	0
N.crassa	XP_964063	N.crassa	XP_964063	true pos											0	0
N.vitripennis	XP_001606689	N.vitripennis	XP_001606689	true pos											0	0
R.norvegicus	NP_116003	R.norvegicus	NP_116003	true pos											0	0
S.cerevisiae	NP_010383	no ortholog found with morFeus		missing											0	0
T.castaneum	XP_972466	T.castaneum	XP_972466	true pos		15	14	0	1	200	0.933333	1	0.995349	0.965517	1	0
															0	0
S.pombe	NP_596670	S.pombe	NP_596670	true pos											0	0
A.mellifera	XP_624818	A.mellifera	XP_624818	true pos											0	0
S.cerevisiae	NP_010532	S.cerevisiae	NP_010532	true pos		3	3	0	0	200	1	1	1	1	1	1
															0	0
S.pombe	NP_596697	S.pombe	NP_596697	true pos											0	0
S.cerevisiae	NP_013941	S.cerevisiae	NP_013941	true pos		2	2	0	0	300	1	1	1	1	1	1
															0	0
S.pombe	NP_596753	S.pombe	NP_596753	true pos											0	0
A.mellifera	XP_397367	A.mellifera	XP_397367	true pos											0	0
C.elegans	NP_492067	C.elegans	NP_492067	true pos											0	0
C.intestinalis	XP_002125869	C.intestinalis	XP_002125869	true pos											0	0
D.melanogaster	NP_523598	D.melanogaster	NP_523598	true pos											0	0
D.rerio	NP_001018370	D.rerio	NP_001018370	true pos											0	0
G.gallus	XP_418462	no ortholog found with morFeus		missing											0	0
H.sapiens	NP_054797	H.sapiens	NP_054797	true pos											0	0
M.domestica	XP_001381052	M.domestica	XP_001381052	true pos											0	0
M.musculus	NP_081035	M.musculus	NP_081035	true pos											0	0
N.crassa	XP_963113	N.crassa	XP_963113	true pos											0	0
N.vitripennis	XP_001607973	N.vitripennis	XP_001607973	true pos											0	0
R.norvegicus	NP_001006986	R.norvegicus	NP_001006986	true pos											0	0
S.cerevisiae	NP_014793	S.cerevisiae	NP_014793	true pos											0	0
T.castaneum	XP_973003	T.castaneum	XP_973003	true pos		15	14	0	1	146	0.933333	1	0.993789	0.965517	1	0
						1537	1315		220		0.850524	0.93734	0.984994	0.880977	142	66

## Sheet: Table S8 HomoloGene-Inparanoid
Species_Homologene	protID_Homologene	Species_Inparanoid	protID_Inparanoid	Status	Comment	Total	TruePositives	FalsePositives	FalseNegatives	TrueNegatives	Recall	Precision	Accuracy	F-measure	number_of_families	number_of_positives
Hsapiens	NP_115717	Hsapiens	NP_115717	true pos											0	0
Mmusculus	NP_001017966	Mmusculus	NP_082218	false pos											0	0
Rnorvegicus	NP_001029321	Rnorvegicus	NP_001078944	false pos	paralog (here, homolog 1 instead of homolog 2 found)										0	0
Ggallus	XP_423293	Ggallus	XP_423293	true pos											0	0
[truncated: 1,050 more rows]

## Sheet: Table S9 Inparanoid-HomoloGene
Species_Inparanoid	protID_Inparanoid	Species_Homologene	protID_Homologene	Status	Comment	Total	TruePositives	FalsePositives	FalseNegatives	TrueNegatives	Recall	Precision	Accuracy	F-measure	number_of_families	number_of_positives
[truncated: 1,210 more rows]

[truncated: 3 more sheets: Table S10 morFeus new orthologs, Table S11 AssemblyFactors Prec., Table S13 Ortho-Profile compare]
